# Supplementary material for: Human biliary atresia extrahepatic cholangiocyte organoids express increased ER and oxidative stress, altered drug metabolism and cell polarity changes
Source: Front Bioeng Biotechnol. 2026 May 7;14:1777423. doi: 10.3389/fbioe.2026.1777423 (PMC13189839; doi:10.3389/fbioe.2026.1777423)
Supplement: Supplementary file 7 [file Table1.xlsx]

## Sheet: Table S2
Table S2: RNA-sequencing differential expression.
For each gene (column 1), its Log2FC, p-value (log10 scaled and signed by direction)
and whether it is included in the BA-upregulation or BA-downregulation gene sets are indicated in columns 2,3 and 4, respectively.
Gene	log2 FC	signed log10 q-value	BA group
RPS4Y1	14.3225	4.44963	BA-upregulation
DDX3Y	12.2257	4.38615	BA-upregulation
KDM5D	11.7984	3.41583	BA-upregulation
USP9Y	11.5977	3.32633	BA-upregulation
TXLNGY	11.0547	3.03783	BA-upregulation
EIF1AY	10.871	3.03411	BA-upregulation
UTY	10.5576	2.93921	BA-upregulation
ZFY	10.5296	2.93558	BA-upregulation
PRKY	9.81838	2.62831	BA-upregulation
TTTY15	9.11158	2.3482	BA-upregulation
SLC44A5	8.59656	2.05117	BA-upregulation
TTTY14	7.49231	2.97278	BA-upregulation
TCF19	7.35767	0.635875	BA-upregulation
ELMO1	7.27308	2.57238	BA-upregulation
TAFA5	7.0802	3.08959	BA-upregulation
SLC13A1	7.0406	-	BA-upregulation
PNMA8A	7.03124	3.584	BA-upregulation
TMSB4Y	6.96957	2.09327	BA-upregulation
IGFBP5	6.90722	1.66062	BA-upregulation
LINC01446	6.71398	0.303672	BA-upregulation
MFAP5	6.67295	-	BA-upregulation
GYG2P1	6.607	1.85278	BA-upregulation
NLGN4Y	6.4907	1.90395	BA-upregulation
ABCA12	6.45612	4.52325	BA-upregulation
MTRNR2L8	6.39274	1.51683	BA-upregulation
KRT81	6.39046	1.42029	BA-upregulation
NRXN3	6.31239	2.14257	BA-upregulation
IFI16	6.29972	1.69561	BA-upregulation
TBL1Y	6.2426	1.69561	BA-upregulation
SFTA1P	6.23054	1.69561	BA-upregulation
NCAM1	6.05924	4.16176	BA-upregulation
SLC26A3	6.0305	1.00441	BA-upregulation
UGT2B10	5.88101	1.19815	BA-upregulation
DHX16	5.77816	0.624847	BA-upregulation
TFPI2	5.61909	0.809125	BA-upregulation
F11-AS1	5.55174	0.500305	BA-upregulation
KCNJ15	5.53578	0.930351	BA-upregulation
GABRB1	5.50152	0.987589	BA-upregulation
AR	5.49684	3.16047	BA-upregulation
FAM228A	5.41025	-	BA-upregulation
AQP4	5.40349	1.32585	BA-upregulation
AGXT2	5.39913	1.07726	BA-upregulation
UGT1A6	5.38531	23.5085	BA-upregulation
CD300LB	5.38445	0.470916	BA-upregulation
LINC00508	5.37807	0.292259	BA-upregulation
MPDZ	5.25863	11.6132	BA-upregulation
CTNNA3	5.20278	0.683823	BA-upregulation
LPL	5.18642	0.760096	BA-upregulation
KCNJ16	5.18191	1.66062	BA-upregulation
EYA4	5.12311	0.203099	BA-upregulation
HLA-DPB1	5.10704	0.616012	BA-upregulation
LINC00621	5.09151	0.655746	BA-upregulation
VPS52	5.08269	0.262353	BA-upregulation
ADCY8	4.94384	0.601845	BA-upregulation
PTN	4.90186	-	BA-upregulation
NPY4R	4.90075	-	BA-upregulation
SLC17A3	4.88656	-	BA-upregulation
MMP20	4.86361	-	BA-upregulation
BNC1	4.86338	-	BA-upregulation
C6	4.83668	-	BA-upregulation
CPZ	4.83167	-	BA-upregulation
LINC02562	4.81724	-	BA-upregulation
PXDN	4.81382	1.69561	BA-upregulation
A2ML1	4.80273	-	BA-upregulation
HERC2P3	4.8006	1.58078	BA-upregulation
PLCXD3	4.78575	1.46643	BA-upregulation
PDGFD	4.77284	3.70704	BA-upregulation
NSF	4.76701	-	BA-upregulation
CASC9	4.75287	-	BA-upregulation
PTCHD1	4.74317	-	BA-upregulation
CDSN	4.7207	0.580566	BA-upregulation
KLHL34	4.71641	-	BA-upregulation
NNMT	4.69137	3.40094	BA-upregulation
CYP4A11	4.68889	5.66763	BA-upregulation
LOC339975	4.68481	-	BA-upregulation
LCAL1	4.67026	-	BA-upregulation
CFH	4.64658	-	BA-upregulation
ABCA1	4.64295	4.58543	BA-upregulation
RIMBP2	4.63515	1.03022	BA-upregulation
SFRP5	4.62494	1.01062	BA-upregulation
GUCY1B2	4.6145	-	BA-upregulation
RIMS1	4.60584	-	BA-upregulation
GPR1-AS	4.59772	-	BA-upregulation
CDH11	4.59419	-	BA-upregulation
KCND2	4.58565	0.976683	BA-upregulation
CRP	4.58163	1.30994	BA-upregulation
SLITRK4	4.56542	-	BA-upregulation
C4BPA	4.56277	-	BA-upregulation
LRRIQ1	4.54726	0.978893	BA-upregulation
CYP3A7-CYP3A51P	4.53528	-	BA-upregulation
SEMA6D	4.50313	-	BA-upregulation
LOC101927269	4.49518	0.442159	BA-upregulation
ANOS1	4.48606	4.70378	BA-upregulation
CDH5	4.47799	-	BA-upregulation
PTGS2	4.46469	1.07726	BA-upregulation
PWWP3B	4.4301	0.333124	BA-upregulation
CRYAB	4.42906	1.15205	BA-upregulation
DLGAP1-AS3	4.42894	-	BA-upregulation
IL1RAPL2	4.41482	-	BA-upregulation
LOC105373352	4.40769	-	BA-upregulation
VAV3	4.39556	-
MIR99AHG	4.39395	-
SOGA3	4.38802	1.07129
BEND4	4.38122	0.847902
SEMA3D	4.37831	-
ADAMTS3	4.37022	-
KIF1A	4.366	0.842239
DOK5	4.36327	1.04057
CPB2	4.36169	-
LOC100129434	4.34941	3.83611
LINC02432	4.3189	0.479534
LINC02159	4.31313	-
KIF26B	4.30957	-
PLCB1	4.28354	-
POU6F2	4.27906	3.56444
CPA4	4.26248	0.705144
CYP3A7	4.25186	0.766089
ITM2A	4.23382	2.21162
LOC102724084	4.2033	0.53586
ATP12A	4.1762	-
ANGPTL3	4.17401	0.297196
RBFADN	4.16935	-
TCF4	4.16874	0.57012
CYP4A22	4.16438	1.21396
CCDC160	4.14665	-
TUB	4.14563	0.979662
MILR1	4.14187	0.562392
MGC27382	4.1064	-
PTPRD	4.09957	1.44812
HSPB8	4.08703	0.976683
MRAP2	4.08618	-
SRD5A2	4.06988	-
MTRNR2L1	4.06773	-
C6orf47	4.05225	-
NPY6R	4.05161	0.552978
LINC02085	4.04288	-
IKZF1	4.02756	0.715677
MAMDC2	4.02696	-
AOX1	4.02038	-
TDRD1	4.01664	-
SYT1	3.99896	-
AFAP1-AS1	3.99271	0.482922
LINC02015	3.9896	0.339362
LINC00278	3.96735	-
ATP13A4	3.95999	1.38736
ELOVL2	3.95897	-
CLEC4O	3.95718	0.151379
LINC01271	3.9456	-
LOC100131257	3.9401	-
DLK1	3.93793	-
SERTM2	3.92262	0.375446
PLPPR5	3.88622	-
KRT3	3.88358	-
LINGO2	3.87789	0.338907
DAB1	3.87507	-
IL31RA	3.86655	-
LINC00390	3.86253	-
TM4SF18	3.85916	-
DLX2	3.84112	-
GSTA2	3.81968	0.423514
CCL2	3.81318	0.379563
WNT11	3.80534	-
COL6A2	3.7969	3.42844
SCML4	3.76995	-
GABRA4	3.75076	-
LOC100996720	3.74983	-
ART4	3.74895	-
AMELY	3.74681	-
SPX	3.7405	0.595629
NID2	3.73594	-
NUDT10	3.73474	-
CLEC4E	3.71607	0.670398
THORLNC	3.71481	0.700173
PCDHGA5	3.6988	-
SUGT1P4-STRA6LP	3.68572	0.81381
LINC00431	3.6824	-
PCDHB2	3.68147	-
ST8SIA4	3.66507	0.145033
SVEP1	3.64705	-
JCAD	3.6469	4.44963
CELF2	3.64132	5.07122
UGT2B28	3.64022	0.619008
CDKL4	3.63049	-
SEMA3A	3.62199	0.842239
P2RY4	3.6198	0.219794
SELP	3.61606	-
ROBO1	3.61324	8.13567
SEMA6A-AS2	3.60487	-
PECAM1	3.58593	-
CCNA1	3.57202	0.221629
PLA2G4C	3.53847	0.44687
FLRT2	3.53188	0.734564
RIC3	3.51898	0.861167
PLA2G2A	3.50802	0.402698
TMEM233	3.50599	-
GUCA2B	3.48237	0.392659
HDAC9	3.46818	1.46643
SALL1	3.46081	0.666495
SLITRK6	3.44928	-
DISP3	3.42658	1.00441
UGT1A5	3.42072	0.491566
SLC16A9	3.42062	-
CD52	3.41972	-
MMP2	3.40297	0.288608
CCDC85A	3.39573	4.4399
SERPINB2	3.39257	0.8417
PCDHGA6	3.39094	-
ZPLD1	3.36658	2.23683
PON1	3.3619	1.30994
RELN	3.33647	0.525566
CASP1	3.33019	0.564812
AQP1	3.32462	0.721673
CSMD3	3.31647	0.231537
FOXJ1	3.31001	2.26603
ANK2	3.28336	-
ANKRD63	3.27504	-
CYP2E1	3.2651	3.98172
ABCB1	3.26254	2.4806
ST6GAL2	3.25852	2.56483
ALDH1A3	3.25666	2.30523
NEXN	3.24357	2.56234
LOC284798	3.23299	-
SULT4A1	3.22175	0.559873
FGL2	3.2196	0.453962
DYSF	3.2171	0.32841
HLA-DQA1	3.21619	-
KLRF1	3.2114	0.248731
THSD7A	3.20684	0.715223
ARHGAP9	3.20063	-
PLXDC2	3.19565	7.94095
NR1H4	3.19238	0.41113
VSNL1	3.18268	1.38118
ARHGAP20	3.17	-
TFAP2A	3.16593	1.58591
SLC17A1	3.15831	0.25788
LOC101929130	3.14858	-
PAK3	3.14794	0.428025
ZNF667	3.13727	1.58504
LUM	3.12607	1.70223
KRT5	3.12037	-
LRP2	3.11365	0.3166
LERFS	3.1129	0.222459
C8B	3.10602	-
SLC9A7P1	3.1055	0.38753
COL12A1	3.09909	1.27782
LOC101930071	3.08148	-
ALB	3.07819	0.737015
MIR4449	3.07718	-
CNKSR2	3.06438	0.628698
LINC01270	3.04914	-
ENPP2	3.04472	-
SDC2	3.0387	9.79288
LINC00661	3.03788	-
CDH2	3.03116	3.08959
NOX5	3.02758	0.333937
CHST9	3.0208	3.15107
LINC01550	3.01448	-
CARD16	3.01425	0.559873
GABRA2	3.00864	-
H4C11	3.00561	-
ABCC2	3.00066	12.5589
VTN	2.99113	1.69561
KCNV1	2.98753	0.134804
HCN1	2.97598	0.388639
HLF	2.96643	0.339362
COL4A6	2.95786	0.705152
LINC00443	2.95533	-
GSTA1	2.95285	0.408141
ATP6V0A4	2.94314	0.406289
RGPD3	2.93935	-
NPY1R	2.9385	0.53586
WDR72	2.93803	0.345517
GUCA2A	2.91983	0.566346
SEMA3E	2.9168	1.66207
BBOX1-AS1	2.89759	-
ESRRG	2.89361	0.466153
TPO	2.86039	-
G6PC	2.85976	0.559873
UGT1A1	2.85896	2.97316
SLC30A2	2.85756	0.402698
FLG-AS1	2.84649	0.263491
GPR87	2.84588	0.424761
C3	2.84287	0.455114
ANXA8	2.84201	0.732773
CPE	2.83923	3.48819
EGR4	2.83462	-
TUBB4A	2.81869	0.30799
LRFN5	2.81373	0.134804
SEMA6A-AS1	2.81207	0.36998
RENBP	2.8108	0.430294
ATE1-AS1	2.80599	-
DRC7	2.80338	-
CLTRN	2.80258	1.22351
GC	2.79627	1.70223
GRM4	2.78902	0.821799
PSORS1C3	2.78573	0.21118
PAQR9	2.78515	0.924861
DNER	2.78486	4.29199
POU5F1	2.77618	0.59725
BMX	2.77528	-
LY6K	2.77477	-
ECM2	2.77143	-
SERPING1	2.76761	1.31586
ATP8B4	2.76545	-
DOCK4	2.75701	1.25296
ZNF667-AS1	2.7553	2.92439
LOC101060553	2.72695	-
LOC102723373	2.72494	-
OR56B4	2.72333	-
CDH4	2.7229	0.63153
VSX1	2.71939	-
UGT1A8	2.71877	0.236891
NCF2	2.71656	1.26121
TENM2	2.71533	-
PRKAR1B-AS2	2.71384	-
VTCN1	2.70659	2.56483
INHBA	2.70182	-
MMP7	2.70177	15.7436
CTNND2	2.69849	1.06369
LRMP	2.6966	0.21196
MMP24	2.69649	1.63408
PREX1	2.69234	-
PABPC4-AS1	2.68573	-
SCN9A	2.6841	3.42844
ITIH5	2.68334	0.976547
SUSD5	2.67909	-
VWA2	2.67836	1.33424
RNASE7	2.67548	0.935612
RNVU1-1	2.67201	-
LRRTM1	2.67163	-
TMEM178B	2.66715	-
SLC5A4-AS1	2.66659	0.30799
FZD10	2.66276	0.410564
LY6D	2.66046	0.354849
GPC6	2.65629	-
ANXA8L1	2.65565	0.387158
APCS	2.64164	0.655216
LOC100132249	2.63339	-
FLJ32255	2.63179	-
C8orf88	2.6314	0.875382
DCLK1	2.62959	0.50098
KCNT2	2.6268	0.466153
SFRP4	2.61294	0.264115
PRSS35	2.61171	0.379279
STPG2	2.61117	-
FAM221B	2.61102	-
MIR6875	2.60727	-
ST7-OT4	2.60713	-
LINC02870	2.6056	0.294333
WNT5B	2.60197	0.524015
LINC02561	2.59692	-
ZFP42	2.59626	0.396631
GSDMC	2.596	-
WNT16	2.59382	0.19654
CSRNP3	2.59365	0.939095
ALX4	2.59234	-
GCNT2	2.57557	0.816783
CYS1	2.57254	0.2191
ST8SIA3	2.56972	0.611948
VAT1L	2.56794	-
FIGNL2	2.56339	0.290438
FLJ30679	2.56288	-
ENAM	2.56153	0.379337
SPP1	2.558	0.710956
CDH6	2.55517	1.30672
UNC5A	2.54877	1.27324
CACHD1	2.54368	0.648464
APCDD1	2.53495	-
MYOZ1	2.53217	-
MYO3A	2.532	0.57012
CASR	2.5317	0.307016
CXCL6	2.52755	1.31266
UXT-AS1	2.52304	-
IFIT1	2.51956	0.624278
KRT4	2.51733	-
MIR1469	2.51474	-
MEP1B	2.51236	0.193684
CFL1P1	2.50968	-
CPLX2	2.50959	0.414462
DYNC1I1	2.50951	0.556287
BEST3	2.50824	0.638149
SLC38A3	2.50421	0.274881
LOC101926892	2.50224	-
CXCL5	2.49185	1.42077
NAV3	2.49078	0.316505
SLC5A9	2.49038	0.651783
S1PR3	2.49011	0.442159
HLA-DQB1	2.48939	0.121784
SYT11	2.48703	0.555201
SOSTDC1	2.47471	0.310507
PCDHA4	2.47089	0.176114
PPBP	2.46492	0.595629
LINC01771	2.45999	-
L3MBTL4	2.45918	0.45281
DCHS2	2.45456	0.236493
PNPLA1	2.45363	0.216786
EPHB2	2.44857	1.22351
FSTL4	2.4475	-
SCUBE2	2.44108	1.30994
CYP17A1	2.43543	-
SLC46A1	2.43122	1.09088
LOC100507412	2.42486	0.319724
LGALS7B	2.41756	0.379976
LOC101928617	2.41754	-
HSPA12A	2.41059	13.8626
HS3ST3B1	2.40953	0.601892
FLG	2.40934	0.330166
CYP4B1	2.40464	0.52255
GPC5	2.40177	0.28961
CHSY3	2.39959	-
SULT1E1	2.39771	0.544531
SLC2A2	2.39455	4.19967
LOC101928764	2.39064	-
SMLR1	2.38897	0.415536
GGTLC1	2.38209	0.220901
MAGI2-AS3	2.3793	2.86179
OR1F1	2.37843	-
CYP2C8	2.37519	0.580566
GPC3	2.37393	0.764675
DZIP1	2.3733	1.24693
TECTA	2.37259	-
SNORA51	2.37087	-
DMD	2.3674	2.56483
GJA1	2.35744	4.19967
SPOCK1	2.35498	1.51878
FRMPD1	2.34976	0.499934
FN1	2.34885	1.90063
SLC1A3	2.34365	0.281006
TSPYL5	2.33884	14.0777
SLFN11	2.33437	0.379976
CAMK1D	2.32772	0.422439
CNTN3	2.32508	1.16417
MUC16	2.30852	0.101024
CD36	2.30713	0.326595
LOC339666	2.30181	-
PCDHGB3	2.30071	-
DDX43	2.29632	0.536544
LINC02365	2.29586	-
METTL24	2.28842	-
ALDOB	2.28464	1.26121
ISM1	2.28222	-
CDRT15	2.28134	-
XPNPEP2	2.27912	0.295086
PDZK1	2.27716	0.939095
IQCA1	2.27529	0.380068
MPP6	2.27202	1.54718
SPAG6	2.27197	-
TOMM20L	2.26724	-
SLC10A2	2.2669	0.285297
APOB	2.26359	0.258665
PCDHB5	2.25596	0.450454
RASGRP3	2.24768	0.311456
PAH	2.24652	2.95509
EDA2R	2.23943	0.864315
THBS1	2.22783	0.450454
MIR6840	2.22629	0.333937
ZFP92	2.22462	0.379976
SAA2	2.2228	0.11612
MCAM	2.22241	0.57012
LIPC	2.22133	-
ZNF471	2.22078	2.3482
FAM3B	2.21982	0.465653
ILDR2	2.21949	0.49704
FAM167A	2.21908	0.45281
GNG4	2.21541	-
AGT	2.21307	0.207442
STK32B	2.21216	0.381148
PMS2P9	2.21137	0.266013
MARK1	2.2103	0.559873
FZD10-AS1	2.20601	-
FOLH1	2.20458	0.383964
FBLL1	2.20379	0.239072
EGFLAM	2.20324	-
SAA1	2.20294	0.230212
F2	2.19742	0.222621
NMNAT2	2.19693	1.74349
KLHL4	2.19315	1.85971
SLC34A2	2.19089	1.47866
KCCAT333	2.19055	0.378403
SLC30A8	2.18884	-
IL12A	2.18019	-
BEND6	2.17556	-
ADA2	2.1738	1.0905
UGT2B4	2.16854	0.14225
RHOXF1-AS1	2.1675	-
LBH	2.16675	0.291614
C2CD6	2.16537	0.221629
TBX18	2.16094	1.70783
TTC28	2.15672	1.70783
LHX5	2.1521	-
FCAMR	2.14992	-
CNTNAP3B	2.1475	-
CREB3L3	2.14688	0.976547
KCNK12	2.14482	0.306498
HRAT92	2.14457	0.734498
TLR4	2.13234	-
SLC17A4	2.13054	2.07018
SRPX2	2.12575	1.16181
MX2	2.12197	0.387158
ACE2	2.12159	0.893924
RERG	2.12052	1.66207
CYP3A4	2.12036	0.18243
SNORA66	2.11804	-
LCP1	2.11778	0.442159
CFLAR-AS1	2.11532	-
TMED2-DT	2.11336	0.394851
SLC22A13	2.11195	-
C8orf74	2.10794	-
CYP7B1	2.09561	0.969043
WHAMMP1	2.09421	0.411759
COX7A1	2.08588	0.228111
CTD-3080P12.3	2.08571	0.231537
CRYZL2P-SEC16B	2.08229	-
ROR2	2.08049	0.21296
LOC653513	2.07875	-
SFRP1	2.0749	0.556287
LOC221946	2.07403	0.313495
NPBWR1	2.07207	0.25788
CYP1B1	2.07103	1.00117
GUCY1A1	2.06819	1.95195
MGC12916	2.06594	0.220701
AMDHD1	2.06517	0.307016
EPHB1	2.05709	0.140306
SNORD42A	2.05578	-
BEND5	2.04855	-
FAM13C	2.04665	-
CACNA2D1	2.04418	2.8212
SNORD134	2.04041	0.288608
BAAT	2.04019	4.52325
SHOC1	2.03073	0.294918
CCDC102B	2.02935	-
IQUB	2.02678	0.705152
C8A	2.02411	0.74042
PGAM1P5	2.0215	-
CCDC177	2.01602	-
P2RX7	2.01449	-
AGAP4	2.01259	-
SLC2A9	2.01123	1.38118
LINC00886	2.01106	0.824559
WNT1	2.00747	-
SERPINE1	2.00671	0.692889
MSN	2.00431	1.69561
MIR6732	2.0035	0.220901
GPD1	1.99939	0.444083
SNAI2	1.99937	0.57012
FREM1	1.99905	1.16588
MIR1915HG	1.99403	0.540604
GHRHR	1.99336	0.339053
GIMAP2	1.99331	0.410653
STRIT1	1.99283	0.17465
NECAB1	1.99235	0.915211
ABCA9	1.99215	-
RCAN2	1.99069	0.809864
SBSPON	1.98922	0.442159
KCNV2	1.98587	-
PTPN20	1.98557	0.847902
ZKSCAN7-AS1	1.9848	-
MMP12	1.98478	0.201014
KCNJ13	1.9819	0.16631
C3orf80	1.97633	0.240528
PCDHB4	1.97165	-
DIRC3	1.97122	-
SLC2A5	1.97009	0.417721
KCNIP4	1.96796	-
COL6A1	1.96785	1.57665
NLRP2	1.95996	0.131948
ITGB3	1.95804	0.39142
CCL28	1.95661	0.46579
SORCS2	1.95316	0.759354
SNORD19	1.95035	-
MASP1	1.9481	0.362138
LOC728739	1.94731	-
CACNA2D3	1.94471	-
DNM1P41	1.94389	-
PI3	1.93693	0.207442
TP63	1.93413	0.223914
SPINK5	1.93306	0.39925
LHFPL6	1.93252	0.383462
LOC730668	1.93089	-
MIR331	1.93065	-
PRRT1B	1.93063	0.14067
LOC102723809	1.93059	-
ICAM1	1.92866	0.261317
TREH	1.92755	0.752409
IRX2	1.92691	-
FAM155B	1.92431	2.95509
TAGLN	1.92193	0.442159
DIO1	1.91922	0.342555
LOC112268140	1.90974	-
FAM153A	1.90041	0.255167
PNPLA5	1.89945	-
MICU3	1.89442	0.303143
SMIM31	1.89342	0.166023
LOX	1.89205	0.25788
CRAT37	1.8916	0.299217
DCAF12L1	1.88906	1.52314
LINC02565	1.88552	-
KYNU	1.88399	1.58504
ANKRD18CP	1.8839	-
PCDHA12	1.88335	0.129581
TLR2	1.88085	1.10805
TRIM22	1.87442	0.491566
PIEZO2	1.8679	0.665248
ABCB4	1.86605	0.367475
UGT1A3	1.8646	0.143169
ERICH5	1.86451	0.583664
KLHL41	1.86444	0.268987
GNRHR	1.8617	-
THSD7B	1.85587	-
GBA3	1.85547	0.687714
PRKG2	1.85456	0.301897
LINC00683	1.85447	-
LOC101927630	1.85441	0.969043
ZAR1	1.85404	0.280727
CFI	1.8534	0.207442
GSG1	1.85255	0.285991
KAZN	1.85173	2.2397
PRRT4	1.84937	-
TNFAIP2	1.84391	0.586547
SPON2	1.83937	0.510095
LOC100291105	1.83704	-
SHC4	1.83495	0.352992
GABBR1	1.82619	0.140247
ONECUT1	1.82463	0.972495
SULT1B1	1.82311	0.379976
LRRC19	1.82096	0.635875
THSD4	1.82072	1.26121
KCNJ2	1.82056	-
GPAT2	1.82023	0.256784
FAT4	1.81386	1.69561
TRPC6	1.8118	0.20777
HCAR1	1.81129	0.520504
TAGLN3	1.80995	0.881394
LINC00173	1.80939	-
HERC5	1.8085	0.379411
SNORD98	1.80336	-
SLC23A1	1.79505	0.533322
KLF12	1.79489	0.61562
GXYLT2	1.79435	-
FAM157C	1.79429	-
ANXA6	1.79147	1.18523
LUZP2	1.79121	0.359661
EPHA7	1.79084	1.32033
CYP2C19	1.78859	0.616012
MIR155HG	1.78396	-
SLC66A1L	1.78116	0.339362
MICA-AS1	1.77918	0.28961
SPARC	1.77747	-
TGM3	1.77739	0.28961
EXTL1	1.77727	-
LINC00921	1.77631	0.392659
SOX6	1.77292	1.46643
SLC28A1	1.77266	0.21296
TMEM82	1.77214	0.201014
SMG1P6	1.77087	0.764675
ANO4	1.7701	-
TUBA1A	1.76934	0.635461
FAM66B	1.76829	0.236493
FXYD2	1.76486	0.429171
PNMA8B	1.7639	0.356477
RNF157-AS1	1.76171	0.19654
LINC02593	1.76149	0.379337
OXTR	1.75961	2.99973
B4GALNT2	1.75716	0.303143
LINC00336	1.75506	0.176664
ARHGAP23	1.74527	0.3166
ZFP28	1.74292	1.59575
SEMG1	1.74271	0.271529
NRCAM	1.74121	2.56483
BDNF	1.74048	0.289486
SCN8A	1.73384	0.411759
GLP2R	1.73366	-
CALHM2	1.73355	0.616566
RIMKLB	1.73339	0.936227
ACHE	1.72826	0.179353
LINC02428	1.72688	-
MIR7110	1.72528	-
HECW2	1.72425	0.28568
ARL11	1.72306	0.169335
NACAD	1.722	0.223914
ITIH2	1.72156	0.487635
PLK5	1.72048	-
MIR33B	1.71955	-
SNORA81	1.71923	-
UGT2B11	1.71828	0.182365
TLCD4-RWDD3	1.71567	0.290438
IFIT3	1.7149	0.489542
CTSS	1.7139	0.472343
LOC100507472	1.71329	0.289464
ITIH1	1.71324	0.100615
COL5A1	1.71193	0.125837
ATP6V1B1	1.71132	0.248157
COL4A5	1.71054	0.57012
HOGA1	1.71047	0.594132
UTS2B	1.70998	0.379337
CLDN10	1.70757	0.244806
RAB39B	1.70709	-
CHRDL2	1.70612	0.159459
LOC101927751	1.70462	0.538939
IL18	1.69992	1.56774
CYP27A1	1.69975	0.387606
C22orf24	1.69948	0.275328
EOMES	1.69868	-
VNN1	1.69769	0.44852
MYRFL	1.69672	0.523108
GPRC5B	1.69479	0.466153
SERPINA12	1.69325	-
IMPA1P1	1.6927	-
EXTL3-AS1	1.69195	-
VWDE	1.69177	0.847902
BNIP5	1.69144	0.217431
ABCB11	1.69098	0.255167
ARHGAP27	1.68972	0.658167
TNFSF8	1.68843	-
CD247	1.68751	0.237716
CASC15	1.68691	0.207442
AFP	1.68588	0.21118
GMNC	1.68524	0.232108
ADGRL2	1.68425	1.79785
FGF12	1.68415	-
SPTBN5	1.67508	1.59575
TRMT9B	1.67251	0.654359
PTHLH	1.67201	1.06476
IL17C	1.6712	0.166808
SEMA5B	1.66751	-
IFIT2	1.66687	0.626355
CPQ	1.66621	1.66062
RGS4	1.66602	0.192803
ACMSD	1.6649	0.339362
AMBP	1.66405	0.426682
SELENOP	1.66223	0.290999
FAM198B-AS1	1.66038	0.141266
HLA-H	1.65994	0.108334
IGF2BP1	1.65935	0.140725
LINC00537	1.6584	0.216786
SLAMF7	1.65832	0.333937
TTR	1.65604	0.297196
PADI1	1.65405	0.163168
RNF150	1.65378	-
CNTNAP2	1.65328	0.396072
PDZK1IP1	1.65276	0.220901
WIPF1	1.64918	0.25345
ZNF730	1.64804	0.21118
LRRK2	1.64654	0.25345
ADGRA1	1.64644	-
GRIP2	1.64571	0.831715
PKHD1	1.64313	0.614661
SYNPO	1.64216	1.42077
TRIM6	1.6418	0.257243
CACNA1E	1.64066	0.175542
KRT222	1.63779	0.261862
LEF1	1.6375	0.101013
C13orf46	1.63734	0.269363
SORD2P	1.63687	0.466153
COL4A1	1.63583	0.173819
LOC101929574	1.63474	-
CCDC170	1.6335	0.0752047
ITGAM	1.63272	-
LINC01169	1.63046	-
FAM155A	1.62774	1.15365
ITFG1-AS1	1.62452	-
PRICKLE2	1.61871	1.32585
PRKCG	1.61313	-
PLPPR4	1.61241	-
INSC	1.61148	0.262531
PMCH	1.61125	-
C2CD4C	1.61108	0.346899
RTN4RL1	1.61027	0.265465
SARM1	1.60956	1.1825
SNORD59A	1.60852	-
MAF	1.60522	0.653445
SNORA11F	1.60471	0.231858
FGB	1.60314	0.145033
KLK5	1.60219	-
ADH1A	1.59946	0.195208
CST6	1.59859	0.458988
SMCO3	1.5983	-
LOC102725121	1.59752	-
RIPOR3	1.5964	0.195208
LINC01697	1.59559	0.297196
NEFH	1.59443	0.847902
SPEG	1.59107	1.1389
CORO2B	1.58931	1.93891
GAS8-AS1	1.58806	-
ESRG	1.58754	-
TNFRSF9	1.58092	-
AKR1C1	1.57474	0.976547
FOSB	1.57449	0.411759
CXCL12	1.5722	0.22493
BCL2L10	1.57131	0.439247
LY6E-DT	1.56752	-
C1QL3	1.56636	0.290999
LRRN1	1.56289	0.692889
UNC13C	1.55823	0.552978
PID1	1.55814	0.466153
FGF7P3	1.55621	0.295086
APBB1IP	1.55195	0.616566
CSF1	1.55125	0.45642
SNORD116-21	1.55101	0.261367
SERPINB7	1.55007	-
MT1G	1.54917	0.125632
CRYM-AS1	1.54907	0.302504
THBS2	1.54863	1.29976
DNAJB13	1.54583	0.635875
SLC26A7	1.54524	-
GAD1	1.54512	0.261317
MYO16	1.54433	0.221252
PGLYRP2	1.54428	0.108093
KCNK10	1.54373	0.131042
NKAIN1	1.54129	-
FYB2	1.54126	-
HCG18	1.53913	0.230853
CARD9	1.53781	0.315302
CALB1	1.53726	-
LINC01424	1.53693	0.216786
CENPVL3	1.53655	-
TMEM74	1.53561	0.216786
TINAG	1.53479	1.23534
LINC00540	1.53479	0.0922623
TPI1P2	1.53311	0.522547
FLI1	1.53241	-
SLC26A11	1.53204	0.28758
UGT2B15	1.52784	0.313495
NPR1	1.52729	0.231057
ZMAT4	1.52576	0.142991
SERPINE3	1.52512	-
SH3GL2	1.52135	0.220901
CCBE1	1.52073	0.109261
ELOVL2-AS1	1.51953	-
MGC32805	1.51932	0.21115
LOC101927884	1.51811	0.264115
EFHC2	1.51674	0.410653
SNORD74	1.51658	0.182636
KY	1.51634	-
ABCG8	1.51534	0.422439
ATP10B	1.51503	0.2225
PTGIS	1.51486	0.0920953
GRIN2A	1.5133	0.310507
DIRAS3	1.51283	0.379976
PCDHA7	1.51249	-
EGOT	1.51098	-
CHRD	1.51082	-
SAMD11	1.50935	0.2763
RIMBP3	1.50862	-
VNN3	1.5075	-
ZBTB16	1.50469	0.137823
WNT6	1.50445	-
COL28A1	1.5022	0.39142
PTCHD4	1.50192	0.220901
ACADL	1.5008	0.146824
ELOVL4	1.49728	0.3166
AADACP1	1.49664	-
LINC01303	1.4954	-
IL12RB2	1.49422	-
PGBD5	1.49413	0.774348
LINC01597	1.49296	0.115817
DAAM2	1.49292	-
STUM	1.49078	-
CLIC6	1.48847	0.369809
MAP2	1.48757	0.53574
DUSP8	1.48585	-
LRRC37A4P	1.48523	0.116234
HEG1	1.48506	0.426948
SLCO3A1	1.48472	0.579964
ACSS3	1.47991	0.123927
ACKR2	1.47867	0.19559
SULT1C3	1.47708	-
KCNF1	1.47473	0.193562
ICAM4	1.47421	0.101766
RALGAPA1P1	1.47334	0.202001
TBC1D9	1.47299	1.54067
MB	1.47269	0.102232
MAP7D2	1.47257	1.00424
CEBPB-AS1	1.4718	0.212227
TTBK1	1.47118	0.410653
SNORD24	1.46885	0.180268
SOX30	1.46694	0.215674
TMEM213	1.4669	0.16101
NFKBIZ	1.46554	1.01234
JPH2	1.46451	0.13553
ZNF135	1.46295	1.09088
RGN	1.45868	0.410653
NAT8L	1.45841	0.220691
LINC02875	1.45806	0.207442
FGA	1.4572	0.201014
EFEMP1	1.45688	0.123358
APOE	1.45688	0.258914
CR2	1.45615	0.0931155
KIF6	1.45605	0.207442
APOL3	1.45581	0.196859
GUCY1B1	1.45218	1.47765
FERMT2	1.45162	0.570655
PLEKHM1	1.45049	0.0662363
MFAP3L	1.44981	0.25345
DAPP1	1.44628	0.337677
OGDHL	1.44593	0.275083
PSMB8	1.44569	-
NRG2	1.44451	0.338907
DACT3	1.44251	-
NKAPL	1.44141	1.69561
FAM184A	1.43744	0.30911
AKR1B15	1.43639	0.14083
TRAM1L1	1.43591	0.128186
MYLIP	1.43581	1.90063
OR10AC1	1.43471	-
RTBDN	1.43466	-
TAFA4	1.43369	-
TAAR3P	1.43286	-
MTRNR2L2	1.43281	0.377757
ITLN1	1.43217	0.148613
CCND2	1.43163	0.216786
SLC13A2	1.43112	0.145246
NEAT1	1.42999	0.8417
NUDT11	1.42912	0.470916
KLKB1	1.42852	0.178879
LINC01426	1.42422	0.125196
LOC100128885	1.42407	0.2763
PLA2G4E	1.42398	0.364223
NMRAL2P	1.42396	0.392533
DAB2	1.4233	0.30911
C11orf94	1.42315	0.109858
LOC101929633	1.4229	-
HTRA3	1.42134	-
DCX	1.41901	0.140327
KLK6	1.41294	0.412549
SLC9C1	1.41106	0.197863
CCN1	1.40902	0.478696
TCIM	1.4067	0.211478
RARB	1.40503	0.479534
ECE1-AS1	1.40495	-
MIR3189	1.40057	-
PTRH1	1.40007	-
WDR17	1.39642	-
KIF5C	1.39521	0.129022
MIR3176	1.39438	-
PKIA	1.39309	-
ZNF423	1.39303	0.177014
MIR7161	1.39239	-
KLRG2	1.39105	0.821799
DNMBP-AS1	1.39016	0.283642
SYT14	1.38981	-
SNORD6	1.38961	-
WDR63	1.38956	0.2167
ATP10D	1.38824	1.63838
ITPR1-DT	1.388	-
CARD14	1.38416	0.248648
FHL1	1.38254	-
QRFP	1.38217	-
ADH1C	1.38206	0.0723448
PCDHGA9	1.38135	0.216786
FGD5	1.37971	0.321812
VGLL1	1.37927	0.181374
TERC	1.37834	-
RIN3	1.37702	0.454075
FBLN5	1.37267	0.190188
COL8A2	1.37136	-
PKD1P3-NPIPA1	1.37064	0.221522
SLC22A11	1.37037	0.297196
ABCC11	1.37024	-
TUBB	1.36923	0.125196
DDC	1.36891	0.391534
ERI3-IT1	1.36824	0.225027
PCDHA10	1.36763	-
RFTN1	1.36672	0.162965
DPY19L2	1.3655	0.27858
CACNA1H	1.36298	0.162965
ZMAT1	1.36042	0.217953
HCG4B	1.3596	0.195208
VAV1	1.35907	0.27858
SCN3B	1.35903	0.278601
TMEM150C	1.35893	0.218676
PCDHGB4	1.35817	0.541412
LINC01619	1.35787	-
ZNF257	1.35776	0.172865
CAPN13	1.35753	0.313498
TNFAIP8L3	1.35671	0.190188
KANSL1	1.35622	0.100792
KCNS1	1.35577	0.979662
RBP2	1.35456	-
TSPAN2	1.35414	-
MYO7A	1.35368	0.586547
TMEM131L	1.35345	0.387495
HLA-DOA	1.35282	-
STK33	1.35255	0.36245
A2M	1.35216	0.261317
LOC105379183	1.35157	-
SENCR	1.34827	-
MIR6727	1.34764	-
SNORD43	1.34754	-
NTN1	1.34745	0.27432
CTTNBP2	1.3442	0.292259
GPR37	1.34388	0.176437
TYW1B	1.34156	0.290438
SNORD116-28	1.34109	-
IGDCC4	1.3371	0.202884
PRSS21	1.33624	-
CDH12	1.33588	0.159459
IFT80	1.33323	-
PYGO1	1.33241	0.182498
UPK3B	1.33224	0.21099
LOC101927124	1.33192	-
LOC105370203	1.3301	0.220993
PPP1R14A	1.33005	0.168949
ADGRB1	1.32981	-
GACAT2	1.32952	1.0864
LOC101929331	1.32841	-
LINC02532	1.3268	0.910461
HAVCR1	1.32671	0.137065
LINC00514	1.32555	0.44168
WNK3	1.32501	0.164937
ALOX15	1.32368	-
PLPP4	1.3218	0.224247
CYP4F22	1.32025	0.0803347
ADAMTS15	1.32005	0.30911
PADI2	1.31945	0.104974
CCDC80	1.31808	-
SUGCT	1.31643	0.243645
AKAP7	1.31318	0.34391
OLFML3	1.31206	0.246002
RUNDC3A-AS1	1.31181	0.255167
CHI3L1	1.31097	0.172875
TRANK1	1.31078	0.698988
SAMD9L	1.30992	0.125196
SLC16A1-AS1	1.30925	-
LINC02728	1.30924	-
AADAC	1.30567	0.520504
CYP1A1	1.30536	0.125196
RFPL1S	1.30394	-
LINC00462	1.3025	0.158916
SNORD116-22	1.30127	-
WAKMAR2	1.30033	-
PANX2	1.29939	-
TENM3-AS1	1.29854	0.489072
LINC00525	1.29437	0.180959
FRG1JP	1.29359	0.18675
LOC441179	1.29336	-
GPR135	1.29304	0.607812
DSCAML1	1.29221	0.301897
ALPK3	1.2913	0.676474
TBC1D10C	1.29072	0.472343
ADRA1B	1.28841	0.123431
NDRG4	1.28771	0.518316
NOC2LP2	1.28717	0.173015
LOC442497	1.28681	-
LIN7A	1.28663	0.341773
SEMA6A	1.28619	0.732773
AKR1C4	1.28524	0.288608
CYP4F2	1.28513	-
PLCG2	1.2842	0.23811
SEMA3G	1.28408	-
AKAP6	1.2838	0.321686
GLRB	1.28336	1.70191
FJX1	1.28074	1.00424
MAGOH2P	1.28013	-
MYL4	1.27997	-
MME	1.27989	1.46643
AK5	1.27934	0.190188
MX1	1.27615	0.364305
LOC389602	1.2756	0.379976
LINC00654	1.27033	0.246002
PCDHGA7	1.26904	0.243645
LOC108783645	1.26871	-
SPATA32	1.26803	-
LCN2	1.26778	0.225766
H2BC8	1.26772	0.597206
A2M-AS1	1.26737	0.122652
TNC	1.26664	0.280727
TNFAIP3	1.2657	0.510095
MDGA1	1.26546	0.466153
CDYL2	1.26481	0.931316
ITGBL1	1.26372	-
LOC101928100	1.26369	0.198578
SHROOM4	1.2635	0.193562
ARHGDIB	1.26259	0.198578
IFI44L	1.26073	-
ZNF382	1.26061	0.422681
KIAA1211L	1.26058	1.55619
SMG1P3	1.26027	0.264115
HDHD5-AS1	1.25995	0.25345
TSPAN12	1.25924	1.82158
ITPR1	1.25563	0.664582
IFIT5	1.25539	-
MATN4	1.25531	-
CST2	1.25362	-
SCTR	1.25331	0.28961
ABCG4	1.25311	-
TGFB2	1.25264	0.216404
ANKRD53	1.25264	0.144332
ZNF460	1.25196	0.618194
SPATA41	1.25187	-
B3GAT1	1.25175	0.212227
ATXN2-AS	1.25145	0.173819
CHST5	1.24976	-
CRIP3	1.24951	0.14083
FAM153B	1.24876	0.105054
MAPK11	1.24734	0.978893
ACTBL2	1.24677	0.119275
SPATA25	1.24186	0.173989
LDOC1	1.24149	5.09107
LOC105373021	1.23761	0.11612
ANKRD6	1.23698	0.464046
KIF1C-AS1	1.23678	-
RHEX	1.23586	0.427425
LOC101929935	1.23579	-
RASL10B	1.23513	0.126341
KTN1-AS1	1.23445	0.16631
DEFB1	1.23407	0.289464
LOC339874	1.23404	-
CPM	1.23399	0.303143
STEAP3	1.23391	1.69561
MIR641	1.23354	-
ADAMTS7	1.23038	0.422681
TLR1	1.2283	0.0954077
TTLL7	1.22807	0.770604
OXT	1.22619	-
PRC1-AS1	1.22552	-
PHEX	1.22543	0.207442
KCNK17	1.22383	0.130345
THSD1	1.22354	0.124443
TDRD9	1.22027	0.163967
ZNF648	1.21997	-
SSC4D	1.21886	0.300701
TMEM232	1.21795	0.228346
BTNL9	1.21765	0.366904
SIRPB1	1.21601	0.0455682
COL10A1	1.21571	-
DACT1	1.21537	0.0848025
STXBP5-AS1	1.21485	0.288117
GPR27	1.21355	0.39142
XAF1	1.21261	0.114836
MXRA5	1.2117	0.0920249
RAB6D	1.21099	0.253234
LAMA2	1.21062	0.280727
AFF2	1.21053	0.45642
LINC01134	1.21004	0.337385
ATP8A2	1.20876	0.315302
SNORD116-24	1.20819	-
TOGARAM2	1.20426	0.144332
ANKRD1	1.20378	0.101356
ATRIP-TREX1	1.20304	-
CCDC190	1.20298	0.137823
FAM135B	1.20289	0.125837
AGMO	1.20122	0.552978
LINC01145	1.20107	0.231858
GPNMB	1.19903	0.166343
CYP2J2	1.19602	0.261317
QPCT	1.19128	0.764675
ANKRD33B	1.1901	-
FGD5P1	1.18998	0.207442
PHLDB2	1.18987	0.667733
GSTM2P1	1.18974	0.154224
PRAP1	1.18947	0.128997
CREB5	1.18851	0.616012
ACOXL	1.18846	0.131042
NAPSB	1.18809	-
MICB	1.1875	-
LOC105369391	1.18732	0.124443
OOEP	1.18601	0.108043
H4C12	1.18517	0.21118
NBEA	1.17885	0.628698
CXCL8	1.17861	0.392659
NEK10	1.17624	0.261317
LRRC4	1.17561	0.11612
CTD-2201I18.1	1.17319	-
RGS9BP	1.17193	-
ATP8B2	1.17063	0.107118
NOS3	1.16953	0.159841
PRPF31	1.16946	-
TNFSF11	1.16868	0.379337
CCN2	1.16788	0.28961
LRRIQ3	1.16608	0.267881
NR0B2	1.16335	0.212227
MAP9	1.16222	0.902027
KLB	1.16069	0.274881
LOC339166	1.1606	0.112534
LOC100128076	1.1605	0.109041
DGCR5	1.15711	0.184048
GRM5	1.15706	-
BTC	1.15511	0.842239
PAXBP1-AS1	1.15465	0.347329
FAM171B	1.15451	0.303672
CAMK4	1.15419	0.321812
ZPLD2P	1.15379	0.367556
A1BG-AS1	1.15359	-
CYP2C9	1.15341	0.222979
ZNF8-ERVK3-1	1.15209	0.230853
RDH12	1.1504	0.292259
SYN3	1.15023	0.244806
UCHL1	1.14935	0.222459
LRRN4	1.14887	0.14225
KRT79	1.14809	0.170028
GAU1	1.14793	-
C9orf147	1.14768	0.146163
TTC6	1.14425	0.261367
CLDN6	1.14411	0.262903
LOC102723729	1.14364	-
SMOC2	1.14362	0.0723448
AZIN1-AS1	1.14254	0.212198
SH3BGR	1.14217	-
SMAD9	1.14181	-
KLK13	1.14176	0.357653
BMP6	1.14034	0.255167
HEATR4	1.1395	0.140786
SNORD17	1.1387	0.240826
SATB2	1.1374	1.27891
NTF4	1.13735	0.0878175
DKK1	1.13695	0.378403
TDRD6	1.13494	0.232108
LINC00167	1.13447	-
ABCG1	1.13243	0.222099
TRPM8	1.13242	0.178879
SCEL	1.13239	0.228346
ALDH1A1	1.13193	3.62509
NSUN5P2	1.13191	0.12587
SSTR1	1.13127	0.369809
ZBTB9	1.13062	0.168228
SYNM	1.12991	1.30977
TMEM156	1.12899	0.114836
LOC105372582	1.12807	0.129884
CABYR	1.12725	0.543874
CA4	1.12625	0.138712
LOC729683	1.12618	0.140417
SNORD30	1.12576	0.169335
KRT17	1.1252	0.141961
CIDEB	1.1238	0.109632
RAP2C-AS1	1.12346	0.272665
CD22	1.12001	0.215824
SNORA5A	1.1196	-
CLGN	1.11917	0.311885
SELL	1.1185	0.182498
LINC00327	1.11736	-
IGFBP7	1.11651	-
AKR1C3	1.1151	1.79226
SNORD116-20	1.11411	0.126273
GRIP1	1.11397	0.764675
SLC16A7	1.11262	0.45281
TPRG1-AS1	1.11159	-
ADRA2A	1.11152	0.393541
COL6A3	1.11146	0.17335
FST	1.11144	0.0920953
GALNT14	1.11079	2.3482
HOMER1	1.10999	2.86179
CYP2B7P	1.10846	-
LINP1	1.10701	0.36998
LOC158434	1.10433	0.148613
EME2	1.10371	0.333937
VAX2	1.1028	0.137823
RUNDC3B	1.10088	0.380221
CALCRL	1.1008	-
FLVCR2	1.09988	0.34457
MCOLN3	1.09716	0.17246
RGS7	1.09673	0.198556
TMEM35A	1.09546	-
CHST2	1.09484	0.186359
ZNF571-AS1	1.09354	0.49704
TMEM217	1.09294	0.452739
RGL1	1.09277	0.432162
PCDHGA3	1.09204	-
PRSS30P	1.09146	0.159459
DLX3	1.09118	-
ZC3H12C	1.09078	0.422681
SNORA63B	1.09038	0.137065
MT2A	1.08848	0.333937
CLIC5	1.08771	-
TIMP3	1.08752	0.155098
EPHA6	1.08719	-
LOC105447645	1.08717	-
LINC02584	1.08677	-
MEG3	1.08652	0.255167
PRKCQ	1.08643	0.154134
LOC729867	1.08609	0.133663
LYPD2	1.08572	0.172875
ITGA11	1.08571	0.0877821
RPS6KL1	1.08559	0.881394
SPAG17	1.08433	-
PCDHGB7	1.08388	0.17601
MIRLET7D	1.08208	-
SNORD97	1.08114	0.110617
RLBP1	1.08052	-
DCLK2	1.08044	0.159459
PPP1R1A	1.07954	-
LINC02478	1.07932	-
STOM	1.07871	0.504991
GABARAPL1	1.07826	0.28758
CHST4	1.07745	0.733914
MINDY4	1.07557	0.139398
DAW1	1.07538	0.212227
PROX1	1.07492	0.322233
SLC52A1	1.07281	-
PF4V1	1.07193	-
GPRIN3	1.07171	0.150808
LOC389705	1.07169	-
LINC02861	1.07138	-
ADH6	1.07107	0.26768
MYO5A	1.07082	0.18243
ANXA13	1.07002	0.30799
CLDN10-AS1	1.06953	-
CPB2-AS1	1.06942	-
NDP	1.06817	0.322638
LOC101929523	1.06803	0.207442
PTGES	1.06794	0.131948
SH2B3	1.06755	0.507904
LINC01001	1.06689	0.244806
STAB2	1.06634	0.189572
ZNF365	1.06474	0.107661
LOC105377924	1.0629	0.150272
TPD52L1	1.06286	0.987657
LINC02348	1.06277	-
EMID1	1.06148	-
TUBB1	1.0609	0.0931155
SPESP1	1.05715	0.0869351
SNORD26	1.05579	0.168254
AHCTF1P1	1.05551	0.121862
SNORA48	1.05506	0.103855
PLA2G4B	1.05454	-
LOC100506281	1.05432	-
KLRG1	1.05229	0.139821
LYPD6	1.05127	1.26121
FLNC	1.05112	0.3166
CD70	1.05022	0.107118
LRRC6	1.05021	0.842239
CYP2B6	1.04962	0.261317
SYNPO2	1.04921	0.136908
LINC01063	1.04765	-
SOX17	1.04672	0.0370913
ABCC4	1.04655	0.46579
CEND1	1.04604	0.116234
ZBED9	1.04589	-
RASIP1	1.04518	0.287967
MSRB3	1.04509	0.122848
LOC107986163	1.04423	-
GNAT2	1.04358	0.124443
NSMCE1-DT	1.04215	-
ZNF66	1.04207	0.205618
SPIN2A	1.04171	-
SNCA	1.04095	0.17259
APOA1	1.04053	0.240154
SRSF12	1.0403	0.221747
TTC3P1	1.03963	0.216786
ASB16	1.03941	0.233468
LINC02449	1.03874	0.13454
LOC112267871	1.03869	0.2167
LINC02125	1.03816	-
KCNH4	1.03738	-
KLHDC8A	1.03677	0.2256
OGFRP1	1.03655	0.219794
PROX2	1.03559	0.146824
LRIT3	1.03523	-
SLC2A14	1.03506	0.0983347
HIC1	1.03459	0.616012
EDN1	1.03371	0.222099
VIM	1.03364	0.693173
SNORD19B	1.03302	0.164673
DPH6-DT	1.03272	-
MTTP	1.03085	-
MAATS1	1.03044	0.227588
ODAM	1.03039	0.379337
LOC91370	1.03033	0.695789
SERPINF1	1.03029	0.379976
TMED6	1.03018	0.294918
ACTR3C	1.03007	0.715677
DNAH8	1.02962	-
LOC100288846	1.02936	0.213421
WDR78	1.02873	0.912725
FAM90A1	1.02737	0.12476
IRAK3	1.027	0.145033
ALPL	1.02681	0.0506272
ASGR1	1.02666	0.223914
H2AC6	1.02488	0.601845
LOC648987	1.02335	0.0681028
CCHCR1	1.02328	0.119275
SLCO1B1	1.02275	0.0931155
CRHR2	1.02102	0.108334
RRM2B	1.02077	0.648097
RGS2	1.02048	0.293031
LGI3	1.01983	0.100893
HMGCS2	1.01908	0.215674
GOLGA6L10	1.01862	-
BTBD19	1.01811	0.269538
SNAP25-AS1	1.01694	-
KCNC3	1.01666	0.734498
LRG1	1.01647	0.546554
SENP3-EIF4A1	1.01637	0.11612
LRRN2	1.0143	-
MAP3K5-AS1	1.01373	-
TFCP2L1	1.01362	0.319724
WNT7A	1.00994	0.488323
DCDC2	1.00873	0.831644
ALOX12P2	1.00864	0.488232
PTGDS	1.00731	-
ST3GAL6-AS1	1.00713	-
GRM8	1.00601	-
ANO3	1.00583	0.0646657
CES4A	1.00538	0.640913
SLC43A3	1.0052	0.442159
SCAT8	1.00461	-
CROT	1.00333	0.487626
PCDHB14	1.00279	0.0648308
CNDP1	1.00205	0.112534
ZBTB20	1.00169	0.540604
LOC100506258	1.00096	0.228346
SNORD79	1.0004	0.367475
DNAJB4	0.999488	1.23855
LOC102546294	0.999195	0.156738
SLC47A2	0.99899	0.16631
BHLHE41	0.998783	0.250055
SEMA7A	0.998245	0.433105
NEXN-AS1	0.997982	-
HRAT5	0.997487	0.137065
ADAM20P1	0.997159	-
WNT10A	0.997044	0.28758
ADTRP	0.996892	-
RASGRF1	0.996607	0.0760918
LOC105371267	0.996463	0.939095
MIR320E	0.99638	-
SNORA64	0.996147	0.230222
ACKR4	0.995599	0.14494
DGKB	0.995327	0.147915
NDST1-AS1	0.994947	0.175514
LINC02595	0.994602	-
RYR2	0.994592	0.216786
CLEC18B	0.993666	-
LOC100128770	0.992285	0.326182
LYPD1	0.992161	0.0892175
CACNB4	0.992035	0.200998
CASP14	0.99188	-
SLC5A10	0.991529	-
IL18R1	0.991254	0.232108
PARD6G-AS1	0.988425	0.182636
PLBD1-AS1	0.98693	0.16101
LOC729870	0.98666	0.193562
HS1BP3-IT1	0.985898	-
LDLRAD3	0.985721	0.390619
SLC10A4	0.985474	0.109858
ERBB4	0.985277	-
ARMC3	0.98452	-
SNORD28	0.984147	0.164343
RARRES2	0.984123	0.18243
GBGT1	0.983818	0.429729
LINC00365	0.983613	-
TLCD5	0.983335	0.520199
LHFPL3-AS2	0.982886	0.175943
FHIT	0.982626	0.207442
HACD4	0.981264	0.164673
SLC3A1	0.978629	0.53574
SPTLC3	0.978355	1.38118
SLCO2B1	0.977714	0.294918
C1QTNF4	0.976936	0.216786
FLJ31104	0.976828	-
SNHG4	0.976815	0.541412
DAGLA	0.975871	0.364223
GNA14	0.975636	0.0800065
LOC102606465	0.975231	0.470916
PPARGC1B	0.973728	1.0904
FSCN2	0.97306	0.352207
CMTM3	0.97238	0.364354
VEPH1	0.971512	0.115157
SLC6A14	0.971506	0.13914
ALPK2	0.970341	-
RNF148	0.970236	-
SNORD175	0.969916	-
TNFSF13B	0.969795	0.16101
CIITA	0.968818	0.583358
FAM229B	0.968438	0.255921
LINC02490	0.967685	0.0605213
TNFRSF18	0.9663	-
TNFRSF11B	0.966196	1.35557
MAPK8IP2	0.965668	0.151698
TMOD2	0.964098	0.482119
NRBP2	0.963417	0.379337
LOC101929709	0.96341	0.429171
CCDC81	0.962575	0.125196
LOC153684	0.962183	0.103762
SERPINB9P1	0.96189	0.275206
ASPA	0.961502	0.133158
INPP4B	0.96084	0.932571
PCSK6	0.960609	0.831644
INTS4P1	0.960495	-
CNTNAP3	0.958338	0.128186
PEPD	0.957321	1.18796
COCH	0.957242	0.256873
ZMAT3	0.956423	0.559873
SULT1A2	0.955915	0.11674
PTPRM	0.955325	0.591886
CDK5R1	0.95494	1.70783
CLDN11	0.954349	0.0949458
PRSS45P	0.954211	0.0662363
TMEM236	0.954045	-
MIR8085	0.953599	0.0866741
PSTPIP2	0.952515	0.183068
LPCAT3	0.952187	0.321812
FAXC	0.950717	0.201255
MIR4442	0.949608	0.207803
SULT1C4	0.94934	0.0488298
IL32	0.948622	0.0986687
PARVB	0.947802	0.173015
VWCE	0.94736	0.137823
SLC31A2	0.946922	0.211979
MIR224	0.946658	0.0889469
GULP1	0.946227	0.773666
UTS2	0.94584	-
SUGT1P1	0.945684	0.146824
LGR5	0.945626	0.190188
NDN	0.945074	0.0834144
ST6GAL1	0.942392	0.329098
NABP1	0.942141	1.86048
SEMA5A	0.940395	0.181374
SNORD42B	0.940333	-
IGFL1	0.939708	0.0929097
IL1RL2	0.939674	0.616012
TAT-AS1	0.939382	-
MYOM3	0.939324	0.330018
VN1R1	0.939212	0.122075
LRRC43	0.939037	0.164816
LINC00265	0.937986	0.702607
PDCD6IPP2	0.937468	0.0673178
KANSL1L-AS1	0.9374	0.0931155
LOC102724058	0.93725	-
EDRF1-AS1	0.937238	-
SNN	0.935312	0.412926
SYNE1	0.9344	0.120573
FGF13	0.933525	-
TOX2	0.932914	-
PCDHGA12	0.932286	0.103762
MEF2C	0.931987	0.257311
SLC22A15	0.931887	0.137823
EFCC1	0.931651	0.0851257
PLAU	0.931583	0.212198
CCDC28A-AS1	0.930316	0.144501
APLF	0.928677	0.181374
SNORA29	0.928289	-
DMBX1	0.928188	0.175542
SYNPR-AS1	0.927598	-
DUBR	0.926843	0.387411
RGPD4	0.925404	0.0869351
PDK4	0.925089	0.30911
ARSJ	0.924328	0.34391
LOC101927402	0.924106	0.162965
TMEM47	0.923945	0.194508
SNORD44	0.923333	0.231537
ABI3BP	0.923039	0.131948
MIR4691	0.922709	0.11612
NR1I3	0.922254	0.101616
SLC37A2	0.92019	0.168124
JSRP1	0.920188	0.0939147
LOC101929188	0.920138	0.476138
SNORA63E	0.920066	-
LINC02610	0.920031	0.100584
STAG3L5P-PVRIG2P-PILRB	0.919864	1.13787
DNAH9	0.917825	-
PROZ	0.917664	0.11612
WASH5P	0.917643	0.0662363
LOC101928021	0.917027	-
LINC01713	0.916529	-
SHCBP1L	0.915116	0.0626343
ACBD3-AS1	0.91506	-
LINC01869	0.915042	0.101013
MRAS	0.913789	0.117764
IYD	0.913729	0.168545
ZYG11A	0.913537	0.0577273
SUCLG2-AS1	0.91303	0.181374
LOC100133286	0.912768	0.108334
ADAMTS1	0.911633	0.215674
H3-2	0.911161	0.107489
DDIT4L	0.910788	-
PPP4R1-AS1	0.909538	-
BST1	0.909026	0.3837
PTPRS	0.907549	0.11612
ASRGL1	0.907166	0.564812
SNAI1	0.906824	0.142991
RASSF8-AS1	0.906059	0.330754
LOC101927960	0.906035	0.107118
LINC01881	0.905679	0.190766
GCNT4	0.905613	0.233027
ASXL3	0.905398	0.13553
SNX10	0.90469	0.268473
ALDH5A1	0.904664	1.57692
PLD6	0.903923	0.479534
RNF157	0.903547	0.176201
HLA-F	0.903399	0.0646657
LINC01599	0.90292	0.119275
ZRANB2-AS1	0.90226	0.205618
SPOCK2	0.900202	0.0765469
SNORD83A	0.900158	0.107489
RGS17	0.898991	0.232108
MIR4784	0.898847	-
PCDHB13	0.897391	-
LINC02542	0.896697	0.120181
DMRTA1	0.896197	0.278736
PYY2	0.895994	0.0905162
RSAD2	0.895734	0.107239
CARNS1	0.895339	0.549641
KAAG1	0.894533	0.110898
EPDR1	0.894272	0.969372
CFAP54	0.892991	0.0886736
LOC644215	0.892811	0.0920953
MYH1	0.891949	0.0866741
KCCAT198	0.891837	-
CFTR	0.891709	0.190188
LDHAL6B	0.891132	-
PRKD1	0.890816	0.25345
GABRP	0.890271	0.185102
UCA1	0.890239	0.274947
ABCG2	0.889728	0.141961
MIR3142HG	0.889162	0.0449279
RNF180	0.887878	-
LOC441086	0.887548	0.120981
FSD1L	0.884954	0.27432
WNT7B	0.884852	1.09561
GLIS3-AS1	0.884255	0.179353
SNORD78	0.883541	-
MIR4292	0.88227	0.148613
LINC01535	0.881936	0.116609
ALDH3A1	0.880691	0.288303
LRRC37A6P	0.880073	0.139398
TPRXL	0.879342	0.0987618
ST3GAL5	0.877521	0.13312
CCDC152	0.877312	0.0666423
TPST2	0.876341	0.158365
SH3BP5	0.876322	0.861167
MATN1	0.875356	-
TTC7B	0.875355	0.122491
LINC00954	0.874213	0.059882
H2AC11	0.873847	0.343366
CAMKV	0.872091	-
RFLNB	0.871075	0.382954
MPV17L	0.871009	0.0820678
GNG13	0.870953	0.128186
C1orf216	0.870803	1.54718
KLF1	0.869797	-
SEC14L1P1	0.868925	0.116374
L3HYPDH	0.86799	0.464145
DEPDC1B	0.867567	0.827839
ENTPD5	0.866937	0.395791
MIR3153	0.86677	-
CD74	0.866528	0.46684
FUT6	0.865756	0.286335
RTN4RL2	0.865535	0.171772
MIR4492	0.865271	0.0928421
HIF1A-AS2	0.864495	-
CDH23	0.864062	0.137386
RMST	0.862546	0.12786
PCAT2	0.862379	-
EGLN2	0.861625	0.127472
LOC105370792	0.860024	0.246002
WNT8B	0.859547	0.0934933
SCIN	0.858346	0.292259
SNORA4	0.85801	0.149493
VNN2	0.857623	0.0545919
PCYT1B	0.85732	0.0869351
RNASEH2B-AS1	0.856055	-
PIFO	0.856053	0.219097
SLC4A8	0.855922	0.0939147
ELL3	0.855414	0.768424
BRSK2	0.854326	0.222685
LOC101928143	0.854322	-
CHGB	0.85431	0.100453
LOC105372483	0.853858	0.071099
CLUL1	0.853618	0.11612
WDR3	0.853135	0.635461
AKR1B10	0.852059	0.28961
GGT8P	0.851619	-
COLEC10	0.851203	-
RNF207	0.850827	0.228111
GRIK4	0.850816	-
HTR1D	0.850732	0.161483
CCDC9B	0.850436	1.10292
BEX5	0.850109	0.108879
PLSCR4	0.84994	0.24202
SLC9A3	0.849272	0.2763
SLC35E2A	0.849075	0.225766
TSACC	0.849013	0.256304
SNORD116-2	0.848278	-
MCF2L2	0.846914	0.0709821
PLD1	0.846416	0.494142
YY2	0.846104	0.227245
NEGR1	0.845859	-
ARMH4	0.845127	0.313532
M1AP	0.84496	0.317629
SNORD14D	0.84399	0.187917
VPS41	0.842568	0.737015
UBR5-AS1	0.842485	0.175515
C7orf31	0.842471	0.231057
EREG	0.842275	0.809864
STX19	0.841013	0.159459
MLF1	0.840681	0.232108
ARHGAP8	0.840483	0.147729
LOC107985544	0.83991	0.168124
SNORD14B	0.839265	0.101766
IMPG2	0.839168	0.11612
SNRPN	0.838961	0.267881
KIAA1671-AS1	0.838907	0.28961
NME5	0.838759	0.500305
ARHGAP22	0.838577	-
FILIP1L	0.838059	0.466153
CCDC136	0.837101	0.122652
TENM3	0.835887	0.142555
UGT2B7	0.835746	0.280727
LOC102723335	0.835662	-
CAND1.11	0.835522	0.0882737
PAX8	0.834832	0.0763337
IL1R1	0.834594	0.307016
PCLO	0.834581	0.442159
FAM78A	0.834427	0.167197
ANKRD2	0.83404	0.059882
HDAC11-AS1	0.833899	-
NRG1	0.832807	0.13312
TFR2	0.832442	0.203362
CCDC3	0.831844	0.173015
MIR181A2HG	0.829593	0.0921797
AP3B2	0.829533	0.134804
ME1	0.829269	0.764675
TRIP6	0.828578	0.932571
LRP12	0.828217	0.231057
SNORD18C	0.826758	0.214809
TAF4B	0.825862	0.317629
UGT1A10	0.82568	0.100179
UBE2L6	0.82567	0.301306
NECTIN3-AS1	0.824755	-
LOC102723493	0.823773	-
AMIGO1	0.823416	0.190188
NINJ2-AS1	0.823366	0.412926
COL18A1	0.822737	0.200536
VGLL3	0.822246	0.236493
LOC102723996	0.822066	0.134804
LINC02198	0.821199	0.107193
FGF9	0.821149	0.121262
LINC00113	0.821031	0.114836
SLC5A2	0.819861	0.183908
LOC100129203	0.819641	0.119032
UNC5B	0.819593	0.287967
ME3	0.819371	0.723656
ERVMER34-1	0.818563	0.295086
TMEM140	0.818315	0.466153
LINC01410	0.818213	0.0670033
DNM1P35	0.817786	0.0836712
LINC-PINT	0.817594	0.215674
BRD2	0.817578	0.0939147
NATD1	0.817517	0.440611
MIR26B	0.81735	-
SNORD124	0.817242	-
MOCS1	0.815971	0.168124
CCDC144A	0.815847	0.0567499
CC2D2A	0.815614	1.46643
FGL1	0.814325	-
SGSH	0.814244	0.237689
GNB4	0.814175	0.220901
AGTR1	0.81389	0.12484
SYNC	0.813635	0.0993665
CRPPA	0.813443	0.254366
LOC643387	0.813148	-
SAMD9	0.812658	0.222621
LSAMP	0.812588	0.107153
TMEM204	0.812406	0.122657
ANXA9	0.811428	0.207442
FBXL19-AS1	0.811402	0.232108
DPY19L2P2	0.810148	0.21776
USH2A	0.808989	-
LIMD2	0.808611	0.201014
HYDIN	0.80852	0.11612
LIVAR	0.808356	-
TAPT1-AS1	0.808062	0.38328
TAT	0.807879	0.0598797
NR2F2-AS1	0.807597	0.379337
C12orf74	0.805977	-
H2BC7	0.805475	-
CNIH3	0.805177	-
APLP1	0.804734	0.25085
NME9	0.804391	0.158346
MN1	0.804353	0.124868
TPM2	0.804199	0.366904
TRPS1	0.802628	0.335643
CFAP298-TCP10L	0.802041	0.0832287
ZNF610	0.801885	0.108969
STMN3	0.80057	0.403657
JAZF1	0.800249	0.621722
PARP14	0.800205	0.628698
IL7	0.799939	0.173819
KRT6A	0.799208	0.102767
NUDT9	0.799164	0.933624
HLA-C	0.798849	0.290999
SNORD2	0.798376	0.125837
SNORD56	0.797473	0.109729
TEX15	0.797423	0.491566
GCLM	0.797209	1.21396
LOC100287837	0.796506	0.19372
MIR4785	0.79553	0.143909
STX17-AS1	0.795457	0.119953
MIR7113	0.795439	0.0835207
STAG3L4	0.795419	0.578372
FAR2P2	0.79473	0.121374
TNFRSF21	0.794423	1.38118
BAG2	0.794063	0.300889
FAM110D	0.794009	-
H4-16	0.793747	0.101816
H3C6	0.793651	0.258093
SLC15A1	0.792913	0.483446
ADGRF3	0.792756	0.14083
LINC02363	0.792489	0.114017
PAX8-AS1	0.79223	0.0477761
PFN1P2	0.791721	-
CYP27B1	0.790502	0.764675
LOC105371795	0.789251	0.150728
ZFHX2	0.78914	0.578372
FAM227A	0.788107	0.571209
SLC38A4	0.7873	0.0635148
LOC100130548	0.785508	-
SIRPA	0.785416	0.518507
H2BC5	0.785261	0.307421
UBE2Q2P2	0.784944	-
LOC100134868	0.784154	0.236129
DUOX2	0.78396	0.0558601
MIR1281	0.783922	0.0951463
QRFPR	0.783756	-
DNAH3	0.783677	0.0855879
CCDC141	0.78279	0.128186
KLK7	0.782589	0.168751
PPP5D1	0.782537	-
KCNH7	0.782407	-
FLRT3	0.782316	0.216786
LINC01485	0.781756	-
MGC16275	0.781224	-
PRKACB	0.780994	0.212198
ACCS	0.77987	0.330148
RASA4	0.779105	0.139832
MOGAT1	0.779066	0.137823
RAB31	0.778758	0.165331
TRIM46	0.778625	0.14083
SLC49A3	0.778353	0.260757
SNORD57	0.778349	0.13914
LAYN	0.777686	0.0853862
WHAMMP3	0.776839	0.0522767
PDE11A	0.776647	0.246002
DPYD	0.775967	0.507904
CDK14	0.775818	0.360652
TSNAXIP1	0.775508	0.225766
LINC01719	0.775105	0.0603094
ICA1L	0.774959	0.236891
AMACR	0.774535	0.232108
SPNS2	0.773918	0.410653
GASK1B	0.772206	0.0916601
LOC105377267	0.770579	0.0545919
TTLL3	0.769824	0.233027
PCSK1N	0.769298	-
MPP7	0.769267	0.239329
PVT1	0.768403	0.19187
DSCR9	0.767994	-
LINC01775	0.767442	-
ADGRE2	0.766907	0.112029
PMS2	0.7664	0.283282
MROCKI	0.766146	0.173982
KIF17	0.765909	0.0787612
LINC00472	0.76457	0.288608
BMP2	0.764439	0.21118
ADCY5	0.764253	0.120305
CPNE7	0.763426	0.110617
LOC728613	0.762582	0.559873
MTCL1	0.761889	0.379563
CLU	0.761578	0.236493
MIR622	0.761155	0.0853862
TIMP2	0.760871	0.306498
FGF7P6	0.76063	-
LOC101929479	0.760238	0.0974164
EFCAB13	0.760067	0.136694
SLC25A5-AS1	0.759926	0.276031
DNAH5	0.759862	0.396289
ROBO3	0.75955	0.112184
SOCS2	0.759512	0.103618
SLC30A10	0.759383	0.130779
TMEM121B	0.759269	0.128186
ATP2B1-AS1	0.759149	0.183068
NUAK2	0.758854	0.379411
PLCB2	0.758527	0.0830089
DHRS4L2	0.7577	-
LOC101927136	0.757569	0.193562
H3P4	0.757401	-
LINC00571	0.757352	0.0651009
PEX6	0.757092	0.720869
AKAP9	0.756827	0.272665
DDX60	0.75678	0.203099
PIANP	0.756713	-
GRAMD2A	0.756232	0.0805281
CYFIP2	0.75588	0.915211
PALD1	0.755776	0.11612
SLC22A1	0.755635	0.0947026
FAM49A	0.755498	-
CPLANE1	0.755166	0.207442
TMEM151A	0.753233	0.309949
UBE2Q1-AS1	0.752122	-
C16orf74	0.7479	0.380019
EFCAB6	0.747842	0.166808
CRSP8P	0.747153	-
IGF2BP3	0.746639	0.190067
MAP7D3	0.746088	0.396289
LOC101928659	0.746027	0.146163
STAG3L3	0.745594	0.157419
FAM66C	0.745207	0.0635148
HMGN3-AS1	0.745131	0.3166
CATSPERE	0.744514	0.101766
BBOF1	0.744366	0.183028
PAXIP1-AS2	0.743697	0.317629
LOC105375545	0.743138	0.105562
SNORD5	0.743069	0.0780768
PLA2G4A	0.74262	0.203099
STXBP4	0.742603	0.600731
TAC4	0.742489	-
CRIM1	0.742326	0.333937
DNASE1L2	0.742206	0.13463
RNF217	0.741872	0.274875
PTGS1	0.741734	0.0939147
RTL5	0.741635	0.216786
SLC38A11	0.741592	0.161989
HAP1	0.741483	0.122657
CD3EAP	0.741216	0.648097
DNAAF4	0.740805	0.163168
ANKRD50	0.740419	0.359661
LOC101930085	0.740212	0.555714
CFAP52	0.739675	0.0939147
CA2	0.739398	0.204341
WNT4	0.739333	0.203099
MIR3934	0.739131	0.0847127
CASC21	0.738738	0.0506272
LOC101927571	0.738633	-
NPIPB2	0.738364	0.0684867
MIR647	0.737967	0.123431
LINC00638	0.737676	0.183908
LOC101929128	0.73767	0.198578
NBPF1	0.737256	0.18243
FRG1BP	0.736177	0.246002
SNHG14	0.735655	0.22791
MAN1A1	0.735642	0.294918
SLC6A19	0.735222	0.0635148
LPCAT1	0.735047	0.215316
CHST11	0.733912	0.290438
ATP6V0E2-AS1	0.733482	0.225766
SNORD55	0.733291	0.175943
COL5A2	0.733048	0.163607
WNK2	0.73122	0.307016
HEATR5A	0.730929	0.379279
IQCN	0.729301	0.0657429
SDSL	0.72895	0.290999
CBWD3	0.728751	0.165651
CHORDC1	0.727998	0.319724
ANKDD1B	0.727859	0.11612
PNMA3	0.727402	-
SCAMP5	0.727268	0.0602467
NFE2L3	0.726913	0.295086
FOXE1	0.726672	-
FLJ45513	0.726513	0.168751
HIF1A	0.726038	0.232108
LRRC17	0.725574	0.0763337
SNORD34	0.724581	0.0920249
BCL9L	0.724202	0.242304
SYCP2	0.72406	0.230853
RAB37	0.724011	0.0745864
ZNF236-DT	0.723848	0.177602
SLC22A17	0.723706	0.215674
ALDH1B1	0.723634	0.480159
MYLK3	0.723572	-
MFFP2	0.723478	-
EFCAB2	0.722439	0.18243
VCAN-AS1	0.721703	0.0760918
NCMAP	0.721189	0.274889
OR2B6	0.720458	-
SCRN1	0.71951	0.27355
LINC00205	0.719458	0.473463
ALKBH3-AS1	0.718914	-
RAB19	0.718346	0.3166
NLK	0.717207	0.350317
LOC102724720	0.716243	-
CHST3	0.716137	0.105947
STT3A-AS1	0.715713	-
SLC29A3	0.715042	0.252068
UPK1A	0.714537	0.0703593
LOC105274304	0.714406	-
ADCY7	0.714055	0.1914
LOC100507551	0.713602	0.102045
SLC7A5	0.713291	0.173192
GASK1A	0.713255	0.0668482
PCDHAC1	0.713219	-
SNORA14B	0.712672	-
ADRB2	0.712251	0.0761195
SSTR5-AS1	0.71202	0.109858
CD302	0.711281	0.074993
NCCRP1	0.711182	0.0744005
GJC1	0.711019	0.138712
C10orf55	0.710829	0.0709821
SEC14L4	0.71031	0.225766
PIK3IP1	0.710196	0.303143
ZKSCAN7	0.710019	0.523108
KRT8P41	0.709738	0.0716819
MGC4859	0.709697	0.0586104
ST8SIA6	0.709691	0.0954479
SPATA18	0.709591	0.25788
NR3C2	0.70925	0.244455
LOC105371046	0.708856	-
[truncated: 14,900 more rows]

## Sheet: Table S3
Table S3: Differentially expressed pathways between BA and controls.
For each pathway (column 1), reported is its enrichment q-value (calculated with the Wilcoxon test, column 2).
Included are only pathways that are enriched with q-value < 0.01.
Upregulated and downregulated pathways, reported in column 3, are those that are biased toward positive and negative log2FC scores, respectively.
The analysis and FDR correction were applied on all gene sets in the KEGG and GO-Process collections.
Pathway	Enrichment q-value	Direction
KEGG_DRUG_METABOLISM_CYTOCHROME_P450	2.00501e-06	Upregulated pathway
KEGG_METABOLISM_OF_XENOBIOTICS_BY_CYTOCHROME_P450	2.82405e-06	Upregulated pathway
GOBP_BIOLOGICAL_ADHESION	6.33023e-05	Upregulated pathway
GOBP_CELL_CELL_ADHESION_VIA_PLASMA_MEMBRANE_ADHESION_MOLECULES	9.41722e-05	Upregulated pathway
GOBP_CELL_JUNCTION_ORGANIZATION	0.000106832	Upregulated pathway
KEGG_RETINOL_METABOLISM	0.000367492	Upregulated pathway
GOBP_CELL_JUNCTION_ASSEMBLY	0.00054898	Upregulated pathway
GOBP_SYNAPSE_ASSEMBLY	0.000581129	Upregulated pathway
GOBP_XENOBIOTIC_GLUCURONIDATION	0.000773088	Upregulated pathway
GOBP_CELL_MORPHOGENESIS	0.00088472	Upregulated pathway
GOBP_HOMOPHILIC_CELL_ADHESION_VIA_PLASMA_MEMBRANE_ADHESION_MOLECULES	0.00114845	Upregulated pathway
GOBP_FLAVONOID_METABOLIC_PROCESS	0.00114845	Upregulated pathway
KEGG_STEROID_HORMONE_BIOSYNTHESIS	0.00120677	Upregulated pathway
GOBP_NERVOUS_SYSTEM_PROCESS	0.00165259	Upregulated pathway
GOBP_SYNAPSE_ORGANIZATION	0.00170928	Upregulated pathway
GOBP_XENOBIOTIC_METABOLIC_PROCESS	0.00248596	Upregulated pathway
GOBP_REGULATION_OF_SYNAPSE_ASSEMBLY	0.00296152	Upregulated pathway
GOBP_OMEGA_HYDROXYLASE_P450_PATHWAY	0.00330559	Upregulated pathway
GOBP_CALCIUM_DEPENDENT_CELL_CELL_ADHESION_VIA_PLASMA_MEMBRANE_CELL_ADHESION_MOLECULES	0.00357066	Upregulated pathway
GOBP_REGULATION_OF_WOUND_HEALING	0.00359699	Upregulated pathway
KEGG_ABC_TRANSPORTERS	0.0040643	Upregulated pathway
GOBP_ANIMAL_ORGAN_MORPHOGENESIS	0.0040643	Upregulated pathway
KEGG_RIBOSOME	2.08278e-22	Downregulated pathway
GOBP_CYTOPLASMIC_TRANSLATION	6.94293e-12	Downregulated pathway
KEGG_OXIDATIVE_PHOSPHORYLATION	1.59849e-07	Downregulated pathway
KEGG_HUNTINGTONS_DISEASE	3.14402e-07	Downregulated pathway
GOBP_PEPTIDE_BIOSYNTHETIC_PROCESS	2.1523e-06	Downregulated pathway
KEGG_PARKINSONS_DISEASE	2.19384e-06	Downregulated pathway
GOBP_CELLULAR_MACROMOLECULE_BIOSYNTHETIC_PROCESS	4.17016e-06	Downregulated pathway
KEGG_ALZHEIMERS_DISEASE	2.22959e-05	Downregulated pathway
GOBP_OXIDATIVE_PHOSPHORYLATION	2.42331e-05	Downregulated pathway
GOBP_AEROBIC_RESPIRATION	2.65924e-05	Downregulated pathway
GOBP_GENERATION_OF_PRECURSOR_METABOLITES_AND_ENERGY	6.42138e-05	Downregulated pathway
GOBP_AMIDE_BIOSYNTHETIC_PROCESS	8.19082e-05	Downregulated pathway
GOBP_PEPTIDE_METABOLIC_PROCESS	8.19082e-05	Downregulated pathway
GOBP_ATP_SYNTHESIS_COUPLED_ELECTRON_TRANSPORT	0.000146923	Downregulated pathway
GOBP_CELL_CYCLE	0.000556951	Downregulated pathway
GOBP_MITOCHONDRIAL_RESPIRATORY_CHAIN_COMPLEX_ASSEMBLY	0.000581129	Downregulated pathway
GOBP_ATP_METABOLIC_PROCESS	0.000641105	Downregulated pathway
GOBP_MITOTIC_NUCLEAR_DIVISION	0.000775662	Downregulated pathway
GOBP_NEGATIVE_REGULATION_OF_TRANSCRIPTION_BY_RNA_POLYMERASE_II	0.00104366	Downregulated pathway
GOBP_ORGANELLE_FISSION	0.00105561	Downregulated pathway
GOBP_CELLULAR_RESPIRATION	0.00110146	Downregulated pathway
GOBP_CHROMOSOME_SEGREGATION	0.00114845	Downregulated pathway
GOBP_ENERGY_DERIVATION_BY_OXIDATION_OF_ORGANIC_COMPOUNDS	0.00114845	Downregulated pathway
GOBP_CELL_DIVISION	0.00303665	Downregulated pathway
GOBP_CELL_CYCLE_PROCESS	0.00313458	Downregulated pathway
GOBP_MITOTIC_CELL_CYCLE_PROCESS	0.00357066	Downregulated pathway
GOBP_NEGATIVE_REGULATION_OF_NUCLEOBASE_CONTAINING_COMPOUND_METABOLIC_PROCESS	0.00453712	Downregulated pathway

## Sheet: Table S4
Table S4: The effect of perturbations on the BA-upregulated and BA-downregulated genes.
Column 1: A gene, termed also as ‘factor’.
Column 2: p-value for the effect of a perturbation in a factor specified in column 1 on the BA-upregulated gene set.
Column 3: indication whether the perturbation downregulates or upregulates the BA-upregulated gene set.
Column 4: p values for the effect of a perturbation in a factor specified in column 1 on the BA-downregulated gene set.
Column 5: indication whether the perturbation downregulates or upregulates the BA-downregulated gene set.
Factor	Enrichment p value,	Interpretation,	Enrichment p value,	Interpretation,	group by BA-down
	BA-Up gene set	BA-Up gene set	BA-Down gene set	BA-Down gene set
CCAR1	4.51388e-05	down-regulates	0.684752	down-regulates
UBTF	8.99178e-05	down-regulates	0.340214	down-regulates
YRDC	0.000101948	down-regulates	0.062383	down-regulates
FBXW7	0.000156623	down-regulates	0.519193	down-regulates
TRAPPC8	0.00053208	down-regulates	0.609887	down-regulates
MSL1	0.000598813	down-regulates	0.730687	down-regulates
DDX19B	0.000661376	down-regulates	0.165516	up-regulates
CACNB3	0.000791424	down-regulates	0.265447	down-regulates
SRPRB	0.00082557	down-regulates	0.306498	down-regulates
BET1	0.00102662	down-regulates	0.802699	up-regulates
GTF3A	0.0010599	down-regulates	0.43498	down-regulates
ASCC3	0.00114434	down-regulates	0.763487	up-regulates
HNRNPU	0.00132212	down-regulates	0.785359	down-regulates
ANAPC15	0.00154628	down-regulates	0.155236	down-regulates
TRAPPC1	0.00169809	down-regulates	0.715163	up-regulates
PREB	0.00170692	down-regulates	0.325466	down-regulates
TRAPPC3	0.00192534	down-regulates	0.930806	up-regulates
VPS33A	0.00210973	down-regulates	0.943324	up-regulates
EIF4H	0.00240249	down-regulates	0.735752	up-regulates
TFRC	0.00266075	down-regulates	0.0637198	down-regulates
BTAF1	0.00291236	down-regulates	0.496267	down-regulates
TSEN34	0.00294266	down-regulates	0.772039	up-regulates
ARL4D	0.00301814	down-regulates	0.70426	up-regulates
PRKRIP1	0.00306366	down-regulates	0.0623191	down-regulates
BTF3L4	0.00307051	down-regulates	0.623179	down-regulates
RAC3	0.00317998	down-regulates	0.473463	up-regulates
DBR1	0.00323053	down-regulates	0.856107	down-regulates
MRPS23	0.00405945	down-regulates	0.767694	up-regulates
EXOC4	0.00505956	down-regulates	0.80265	up-regulates
ZC3H3	0.00548119	down-regulates	0.540401	down-regulates
PDCD6IP	0.00614567	down-regulates	0.0467492	down-regulates	group1 - BA under-activated
SSBP3	0.006593	down-regulates	0.206928	down-regulates
FDXR	0.00663277	down-regulates	0.234226	down-regulates
FBLIM1	0.00683052	down-regulates	0.666776	down-regulates
DCTN1	0.00737208	down-regulates	0.735442	down-regulates
EFR3A	0.00741139	down-regulates	0.16139	down-regulates
ATP6AP2	0.00750469	down-regulates	0.858418	up-regulates
FAF2	0.00757785	down-regulates	0.514666	down-regulates
FDPS	0.00779891	down-regulates	0.571717	down-regulates
UBA5	0.00782835	down-regulates	0.0740267	down-regulates
SETX	0.0078718	down-regulates	0.437305	up-regulates
SMG9	0.00798871	down-regulates	0.544969	up-regulates
SUDS3	0.00835976	down-regulates	0.143129	down-regulates
TIMM8A	0.00853756	down-regulates	0.555378	down-regulates
STX5	0.00870498	down-regulates	0.829109	up-regulates
HIST2H2BE	0.0087341	down-regulates	0.884461	down-regulates
HNRNPA1	0.009036	down-regulates	0.240122	down-regulates
MRPL11	0.00925183	down-regulates	0.891735	down-regulates
TMED2	0.0102886	down-regulates	0.536389	down-regulates
ZNF674	0.0103831	down-regulates	0.617013	down-regulates
KCMF1	0.0111171	down-regulates	0.726518	up-regulates
GNPNAT1	0.0113813	down-regulates	0.864522	up-regulates
PTEN	0.0115668	down-regulates	0.313421	down-regulates
NSF	0.0117005	down-regulates	0.792591	up-regulates
MYSM1	0.0118982	down-regulates	0.442162	up-regulates
PTPN11	0.0121383	down-regulates	0.0742703	down-regulates
CLK2	0.0121733	down-regulates	0.776032	down-regulates
STAG2	0.0124192	down-regulates	0.630255	down-regulates
GYG1	0.0124249	down-regulates	0.107696	down-regulates
NDUFA8	0.0126511	down-regulates	0.101052	up-regulates
COX10	0.012975	down-regulates	0.426962	up-regulates
PELO	0.0131336	down-regulates	0.968972	down-regulates
RNF168	0.0141857	down-regulates	0.696742	down-regulates
ZNF763	0.014196	down-regulates	0.444107	down-regulates
ZNF468	0.0144588	down-regulates	0.269772	down-regulates
WBP11	0.0147786	down-regulates	0.0421865	up-regulates	group3 - BA over-activated
PPP1R8	0.014865	down-regulates	0.21842	up-regulates
GMPS	0.0148673	down-regulates	0.783991	up-regulates
VPS37A	0.0149126	down-regulates	0.195185	down-regulates
COX7B	0.015072	down-regulates	0.88021	down-regulates
RAD9A	0.0150835	down-regulates	0.632906	up-regulates
HIST1H2BM	0.0150949	down-regulates	0.580682	down-regulates
CPAMD8	0.0152701	down-regulates	0.574818	down-regulates
GPR61	0.0153514	down-regulates	0.169995	down-regulates
TUFM	0.0154073	down-regulates	0.326428	down-regulates
METTL14	0.0158522	down-regulates	0.574306	up-regulates
DNAJC11	0.0161559	down-regulates	0.667471	up-regulates
MMGT1	0.0161962	down-regulates	0.439315	down-regulates
ANKS6	0.0166239	down-regulates	0.109214	down-regulates	group1 - BA under-activated
LST1	0.0171552	down-regulates	0.194888	down-regulates
CSDE1	0.0172293	down-regulates	0.610238	up-regulates
TIGD1	0.0172449	down-regulates	0.777808	up-regulates
PC	0.018239	down-regulates	0.187553	down-regulates
INO80D	0.018317	down-regulates	0.853822	down-regulates
NAA30	0.0183874	down-regulates	0.122817	down-regulates
ACOT12	0.0184305	down-regulates	0.0314759	down-regulates	group1 - BA under-activated
LAMTOR4	0.0184393	down-regulates	0.931118	up-regulates
DNAJA1	0.0185259	down-regulates	0.0597623	down-regulates	group1 - BA under-activated
SLC35G2	0.0188854	down-regulates	0.476054	down-regulates
SNTB2	0.0191143	down-regulates	0.340328	up-regulates
SNX15	0.0192169	down-regulates	0.936557	down-regulates
RGPD6	0.0192254	down-regulates	0.588921	down-regulates
KLC2	0.0192683	down-regulates	0.676389	down-regulates
EIF4E	0.0193803	down-regulates	0.423223	up-regulates
EPB41L2	0.0194293	down-regulates	0.112129	down-regulates	group1 - BA under-activated
DAP3	0.0201388	down-regulates	0.961733	up-regulates
CHTOP	0.0202553	down-regulates	0.627371	up-regulates
NARS2	0.0206238	down-regulates	0.612654	up-regulates
NISCH	0.0210173	down-regulates	0.924598	down-regulates
IST1	0.0214863	down-regulates	0.499577	down-regulates
HIST1H2BN	0.0215528	down-regulates	0.82326	down-regulates
MRPS11	0.0221528	down-regulates	0.625417	up-regulates
CAMLG	0.0233032	down-regulates	0.574374	up-regulates
ISCA2	0.0235906	down-regulates	0.0716874	up-regulates	group3 - BA over-activated
MRPS25	0.023902	down-regulates	0.476519	up-regulates
BOD1L1	0.0239717	down-regulates	0.698966	up-regulates
GET3	0.0247147	down-regulates	0.188494	up-regulates
SOD2	0.0247255	down-regulates	0.678076	up-regulates
PSME2	0.0248694	down-regulates	0.529827	down-regulates
RNF14	0.0249344	down-regulates	0.329966	down-regulates
ACTR1A	0.0254013	down-regulates	0.30692	down-regulates
COPG1	0.0257789	down-regulates	0.582823	down-regulates
MRPS31	0.025846	down-regulates	0.790499	down-regulates
SDHAF2	0.0261465	down-regulates	0.437416	down-regulates
HIST2H3D	0.0264114	down-regulates	0.585475	down-regulates
FNTB	0.02644	down-regulates	0.699059	down-regulates
SSBP1	0.0267221	down-regulates	0.528821	up-regulates
TRAPPC5	0.0280081	down-regulates	0.537619	up-regulates
MRPS7	0.0285102	down-regulates	0.64772	up-regulates
TVP23C	0.0286247	down-regulates	0.569407	down-regulates
TUBE1	0.0293898	down-regulates	0.812742	down-regulates
REV3L	0.0296366	down-regulates	0.843688	up-regulates
MYB	0.0297255	down-regulates	0.33919	up-regulates
RNF4	0.029916	down-regulates	0.856774	up-regulates
KLHL17	0.0304412	down-regulates	0.30188	up-regulates
TXNL4B	0.0306776	down-regulates	0.515586	down-regulates
METTL17	0.0312336	down-regulates	0.775395	down-regulates
CDC26	0.0312964	down-regulates	0.274052	up-regulates
VPS51	0.031661	down-regulates	0.177565	up-regulates
DYNLL2	0.0318864	down-regulates	0.357834	down-regulates
MRPL3	0.0322282	down-regulates	0.0968195	down-regulates	group1 - BA under-activated
PLA2G10	0.0324457	down-regulates	0.422525	down-regulates
OR2A1	0.0325467	down-regulates	0.532053	down-regulates
CYP2A13	0.0325549	down-regulates	0.751622	up-regulates
AASDHPPT	0.0325743	down-regulates	0.591497	down-regulates
TIMM13	0.032679	down-regulates	0.627993	up-regulates
TBCE	0.0333699	down-regulates	0.496834	up-regulates
PNISR	0.0337575	down-regulates	0.561578	down-regulates
FASN	0.0337742	down-regulates	0.269935	up-regulates
CSH2	0.0343914	down-regulates	0.612214	down-regulates
SF3A1	0.034545	down-regulates	0.915946	down-regulates
ATP5MF	0.0348029	down-regulates	0.685013	down-regulates
WDR74	0.035176	down-regulates	0.743602	down-regulates
HIST1H2BE	0.035198	down-regulates	0.789021	down-regulates
NDUFA4	0.0362506	down-regulates	0.914536	down-regulates
OTX1	0.0370572	down-regulates	0.30322	down-regulates
HIST1H2BB	0.0376629	down-regulates	0.934754	down-regulates
GPS2	0.0379575	down-regulates	0.803474	down-regulates
DNAAF3	0.0383393	down-regulates	0.225978	up-regulates
DHFR	0.0398242	down-regulates	0.571534	up-regulates
ERAL1	0.0398722	down-regulates	0.847846	down-regulates
HNRNPR	0.0404234	down-regulates	0.709847	down-regulates
BRD4	0.040429	down-regulates	0.548338	down-regulates
BNIP1	0.0406306	down-regulates	0.692762	up-regulates
KATNB1	0.0407373	down-regulates	0.670298	up-regulates
NDUFS3	0.041235	down-regulates	0.687961	down-regulates
MRPS26	0.0415144	down-regulates	0.482806	down-regulates
MBTPS1	0.0415946	down-regulates	0.268223	up-regulates
CABIN1	0.0418878	down-regulates	0.366732	up-regulates
KRT10	0.0419985	down-regulates	0.394339	down-regulates
C18orf21	0.0426174	down-regulates	0.618845	down-regulates
UQCRC2	0.0427961	down-regulates	0.968922	up-regulates
C17orf58	0.0428078	down-regulates	0.814735	down-regulates
UBE2M	0.0429765	down-regulates	0.0429765	down-regulates	group1 - BA under-activated
MOCS3	0.0449044	down-regulates	0.981596	down-regulates
MRPS12	0.0451139	down-regulates	0.38394	up-regulates
ATP5F1C	0.0455218	down-regulates	0.598262	down-regulates
GNB1L	0.0457968	down-regulates	0.172657	up-regulates
ZFR	0.0463242	down-regulates	0.0463242	down-regulates	group1 - BA under-activated
ORC4	0.0463299	down-regulates	0.245733	up-regulates
BRD8	0.0467076	down-regulates	0.820136	down-regulates
MRPL41	0.0467539	down-regulates	0.929326	up-regulates
ATP6V0C	0.0469802	down-regulates	0.450074	up-regulates
YPEL1	0.0477169	down-regulates	0.798681	up-regulates
SMG8	0.0477493	down-regulates	0.530372	down-regulates
RBM12	0.0479491	down-regulates	0.0479491	up-regulates	group3 - BA over-activated
HSPA5	0.0480287	down-regulates	0.536331	down-regulates
MRPS5	0.0481657	down-regulates	0.798011	down-regulates
POU5F1B	0.0488031	down-regulates	0.80551	down-regulates
AP2S1	0.0488494	down-regulates	0.824961	down-regulates
WARS	0.0491014	down-regulates	0.74825	up-regulates
IFITM2	0.0491878	down-regulates	0.857647	down-regulates
KCTD10	0.0494815	down-regulates	0.340663	down-regulates
ACIN1	0.0495967	down-regulates	0.996102	up-regulates
MRPL33	0.0496691	down-regulates	0.955195	down-regulates
GBF1	0.0497834	down-regulates	0.150351	up-regulates
ARGFX	0.0502971	down-regulates	0.688041	down-regulates
OR1E2	0.0507127	down-regulates	0.949258	up-regulates
DDX19A	0.0511538	down-regulates	0.8492	up-regulates
PSMD11	0.0516718	down-regulates	0.711108	down-regulates
RNF123	0.0518878	down-regulates	0.933723	down-regulates
DNM1	0.0519363	down-regulates	0.807429	down-regulates
PSME1	0.0520622	down-regulates	0.954346	up-regulates
IFITM3	0.0520902	down-regulates	0.536613	down-regulates
FAM207A	0.0522796	down-regulates	0.717979	up-regulates
NAPA	0.0525684	down-regulates	0.918481	down-regulates
USP19	0.0526391	down-regulates	0.604354	down-regulates
COPZ1	0.0533503	down-regulates	0.421423	down-regulates
NDOR1	0.0538698	down-regulates	0.326362	up-regulates
CEP152	0.0540846	down-regulates	0.383675	up-regulates
MZF1	0.0544405	down-regulates	0.71911	down-regulates
SCNM1	0.0545572	down-regulates	0.564209	up-regulates
GGPS1	0.0545769	down-regulates	0.0545769	up-regulates	group3 - BA over-activated
FOXO1	0.0549693	down-regulates	0.876167	up-regulates
SPC25	0.0552176	up-regulates	0.85306	up-regulates
EIF3D	0.0552203	down-regulates	0.17691	up-regulates
DNAJC8	0.0553654	down-regulates	0.0633024	up-regulates	group3 - BA over-activated
GEMIN6	0.0553881	down-regulates	0.716055	up-regulates
UQCRH	0.0555436	down-regulates	0.855075	down-regulates
AAAS	0.0555789	down-regulates	0.854092	down-regulates
MRPS18C	0.0557808	down-regulates	0.731863	down-regulates
TM7SF2	0.0560478	down-regulates	0.776457	up-regulates
PRORP	0.0564746	down-regulates	0.322755	down-regulates
GTF3C6	0.0564996	down-regulates	0.428936	down-regulates
OR2T29	0.0578847	down-regulates	0.927663	down-regulates
OR4K1	0.0584022	down-regulates	0.929226	up-regulates
SNUPN	0.0588222	down-regulates	0.978163	down-regulates
WDR54	0.0592292	down-regulates	0.518734	down-regulates
OR4N2	0.05941	down-regulates	0.465175	down-regulates
MRPL39	0.0594809	down-regulates	0.813714	up-regulates
RBM33	0.0603934	down-regulates	0.728482	down-regulates
PRC1	0.0612778	down-regulates	0.68856	up-regulates
NDUFA11	0.0613668	down-regulates	0.428245	up-regulates
FBXO5	0.0615799	down-regulates	0.49135	down-regulates
DNLZ	0.0621405	down-regulates	0.429311	down-regulates
PGS1	0.0624692	down-regulates	0.294163	up-regulates
AP2M1	0.0626752	down-regulates	0.944172	down-regulates
LURAP1	0.0632305	down-regulates	0.591776	up-regulates
ANKRD11	0.063457	down-regulates	0.912559	up-regulates
DRG1	0.063742	down-regulates	0.185585	down-regulates
CPOX	0.0639415	down-regulates	0.949873	down-regulates
CHORDC1	0.0642189	down-regulates	0.679132	down-regulates
EEF1A1	0.0644928	down-regulates	0.664011	down-regulates
PRPF39	0.0645825	down-regulates	0.395874	down-regulates
GET1	0.0650843	down-regulates	0.897333	up-regulates
THOC6	0.0652485	down-regulates	0.779249	down-regulates
SNW1	0.0653922	down-regulates	0.244443	up-regulates
RTCB	0.0658998	down-regulates	0.206987	up-regulates
IRF2BP2	0.0659341	down-regulates	0.632856	down-regulates
PSMD13	0.0662001	down-regulates	0.772969	up-regulates
MRPS18B	0.0663757	down-regulates	0.63853	up-regulates
KDM2A	0.0672021	down-regulates	0.84658	down-regulates
HIST2H2AA3	0.0674691	down-regulates	0.785805	up-regulates
PSMD7	0.067557	down-regulates	0.953398	down-regulates
SF3B1	0.0684534	down-regulates	0.75816	up-regulates
CRLS1	0.0685516	down-regulates	0.319382	up-regulates
TREML2	0.0694232	down-regulates	0.450246	down-regulates
DNAJA3	0.0697189	down-regulates	0.847536	up-regulates
OXA1L	0.0698037	down-regulates	0.55849	up-regulates
NELFCD	0.070081	down-regulates	0.506205	down-regulates
ANAPC13	0.0701281	down-regulates	0.382444	up-regulates
UROD	0.0701891	down-regulates	0.0701891	down-regulates	group1 - BA under-activated
NF1	0.0714549	down-regulates	0.85768	up-regulates
METTL3	0.0715476	down-regulates	0.516899	up-regulates
TRAPPC11	0.0732921	down-regulates	0.927235	up-regulates
SBNO1	0.0734439	down-regulates	0.192195	down-regulates
NSUN4	0.0739285	down-regulates	0.697436	up-regulates
EIF2S1	0.0739984	down-regulates	0.970271	up-regulates
PRPF18	0.0744757	down-regulates	0.86871	down-regulates
CSE1L	0.0748225	up-regulates	0.470122	down-regulates
YARS	0.0750158	down-regulates	0.850717	up-regulates
TWNK	0.0756957	down-regulates	0.743981	down-regulates
RCOR1	0.0761403	down-regulates	0.724498	up-regulates
MICOS10	0.0761455	down-regulates	0.816583	down-regulates
ATP6V1D	0.0763338	down-regulates	0.279401	up-regulates
KXD1	0.0765779	down-regulates	0.129211	down-regulates
PPIA	0.078289	down-regulates	0.718822	down-regulates
LRPPRC	0.0784599	down-regulates	0.59414	down-regulates
TAMM41	0.0791702	down-regulates	0.448474	up-regulates
PRRC2A	0.0793136	down-regulates	0.40213	up-regulates
OTOP1	0.07935	down-regulates	0.204608	down-regulates
TBC1D28	0.07935	down-regulates	0.826346	down-regulates
NCL	0.0798537	down-regulates	0.351646	up-regulates
NDUFB4	0.0804648	down-regulates	0.980011	down-regulates
CLTC	0.0809157	down-regulates	0.921686	up-regulates
NAA35	0.0809831	down-regulates	0.0335485	down-regulates	group1 - BA under-activated
TDGF1	0.0810429	down-regulates	0.865802	down-regulates
KIF14	0.0811258	down-regulates	0.892478	up-regulates
HIST1H2BJ	0.0813437	down-regulates	0.975216	up-regulates
GAK	0.0823149	down-regulates	0.811419	up-regulates
C1orf109	0.0829258	down-regulates	0.375141	up-regulates
SMG1	0.0830333	down-regulates	0.581125	down-regulates
TBCA	0.0833338	down-regulates	0.150007	up-regulates
FAM50A	0.0834571	down-regulates	0.384456	up-regulates
TUBA1C	0.0841274	down-regulates	0.387993	down-regulates
SCD	0.0841445	down-regulates	0.107772	up-regulates
FBXO42	0.0841595	down-regulates	0.349771	down-regulates
TP53I13	0.0844167	down-regulates	0.858959	up-regulates
SSX4	0.0847608	down-regulates	0.384394	up-regulates
SPEN	0.0848059	down-regulates	0.0595789	down-regulates	group1 - BA under-activated
GOLT1B	0.0851011	down-regulates	0.40949	up-regulates
TRIM49C	0.0853522	down-regulates	0.80052	up-regulates
CYC1	0.085591	down-regulates	0.152994	down-regulates
FIP1L1	0.085659	down-regulates	0.829646	up-regulates
MRPL2	0.0862924	down-regulates	0.977713	down-regulates
MRPL37	0.0876548	down-regulates	0.524038	down-regulates
MTRNR2L1	0.0880468	down-regulates	0.84256	down-regulates
ITGB1BP1	0.0882743	down-regulates	0.9242	up-regulates
ALG1L	0.0885716	down-regulates	0.982959	down-regulates
NMT1	0.0886724	down-regulates	0.469158	up-regulates
AHCY	0.0888182	down-regulates	0.410053	up-regulates
MRPL19	0.0888855	down-regulates	0.473205	up-regulates
TRPM7	0.0892455	down-regulates	0.563724	up-regulates
KRTAP4-2	0.0892966	down-regulates	0.666696	up-regulates
COA5	0.0898106	down-regulates	0.564317	up-regulates
LAMTOR1	0.0904643	down-regulates	0.252653	up-regulates
PPP1R10	0.090515	down-regulates	0.629905	down-regulates
LPA	0.0913979	down-regulates	0.379118	down-regulates
HIST1H2AE	0.0914226	down-regulates	0.2513	down-regulates
MRPS9	0.0916398	down-regulates	0.667085	down-regulates
VPS37C	0.0917206	down-regulates	0.928528	up-regulates
SAP130	0.0920562	down-regulates	0.87942	down-regulates
THRAP3	0.0920906	down-regulates	0.543778	down-regulates
ELP3	0.0921077	down-regulates	0.472179	up-regulates
NBAS	0.0927413	down-regulates	0.746908	down-regulates
RHOQ	0.0927447	down-regulates	0.561108	up-regulates
LRRC37B	0.0927598	down-regulates	0.0927598	down-regulates	group1 - BA under-activated
SLC25A26	0.0929279	down-regulates	0.682713	up-regulates
SUMO2	0.0936425	down-regulates	0.706508	up-regulates
CADM4	0.093667	down-regulates	0.217974	up-regulates
OVCA2	0.0937484	down-regulates	0.975116	up-regulates
SMARCC1	0.0940136	down-regulates	0.9143	up-regulates
RBM15	0.0941846	down-regulates	0.932363	up-regulates
SRSF6	0.0942677	down-regulates	0.166224	up-regulates
GAPDH	0.0943856	down-regulates	0.542298	down-regulates
ZNF492	0.0944562	down-regulates	0.652094	down-regulates
RAB4B	0.0945192	down-regulates	0.0945192	down-regulates	group1 - BA under-activated
PPY	0.0945323	down-regulates	0.761427	down-regulates
MRPL20	0.0950389	down-regulates	0.652592	down-regulates
RAB18	0.0952769	down-regulates	0.838349	up-regulates
MKRN1	0.0963201	down-regulates	0.207842	up-regulates
ZWINT	0.0971655	down-regulates	0.460983	up-regulates
PARS2	0.0972152	down-regulates	0.303214	up-regulates
MED7	0.0972538	down-regulates	0.879992	up-regulates
EXOSC6	0.0974185	down-regulates	0.530871	down-regulates
INPPL1	0.0974983	down-regulates	0.0974983	up-regulates
KEAP1	0.0986028	down-regulates	0.0986028	down-regulates	group1 - BA under-activated
WDR44	0.0987703	down-regulates	0.337521	down-regulates
CCND3	0.099324	down-regulates	0.9767	up-regulates
SF3B2	0.0995221	down-regulates	0.985558	up-regulates
SPRTN	0.100127	down-regulates	0.205766	up-regulates
VARS2	0.100706	down-regulates	0.632947	up-regulates
DHX29	0.10112	down-regulates	0.659817	down-regulates
NKAP	0.101207	down-regulates	0.101207	up-regulates
MED27	0.10126	down-regulates	0.634711	down-regulates
SRA1	0.101379	down-regulates	0.936497	up-regulates
EIF4G2	0.101872	down-regulates	0.900109	down-regulates
SRP72	0.102156	down-regulates	0.607878	down-regulates
TMEM240	0.103736	down-regulates	0.603714	up-regulates
POLR2H	0.103747	down-regulates	0.54216	down-regulates
INTS10	0.104176	down-regulates	0.83967	down-regulates
CHCHD1	0.104344	down-regulates	0.495368	up-regulates
CUL1	0.10437	down-regulates	0.368216	up-regulates
PFDN4	0.104531	down-regulates	0.757047	down-regulates
FAM229A	0.10467	down-regulates	0.194607	down-regulates
CNN2	0.104772	down-regulates	0.651786	up-regulates
EIF3M	0.105355	down-regulates	0.386195	up-regulates
SGPP1	0.1055	down-regulates	0.993003	down-regulates
ATP5ME	0.106272	down-regulates	0.948959	up-regulates
MYO1H	0.106416	down-regulates	0.263196	up-regulates
ANKRD39	0.106851	down-regulates	0.823957	up-regulates
RELL2	0.107274	down-regulates	0.537091	up-regulates
PPARGC1B	0.107887	down-regulates	0.46072	up-regulates
ISY1	0.107923	down-regulates	0.719338	up-regulates
ATP6V0B	0.108861	down-regulates	0.369545	up-regulates
ABHD17A	0.109288	down-regulates	0.785407	down-regulates
HUS1	0.109423	down-regulates	0.188108	up-regulates
TMEM242	0.109674	down-regulates	0.0159143	up-regulates	group3 - BA over-activated
H2AFX	0.109935	down-regulates	0.203144	down-regulates
COQ5	0.109963	down-regulates	0.646865	down-regulates
RNF103	0.110494	down-regulates	0.233571	up-regulates
FAM72D	0.111953	down-regulates	0.379245	up-regulates
KIN	0.112008	down-regulates	0.523792	up-regulates
ACTR1B	0.11206	down-regulates	0.317771	down-regulates
PDCD2	0.112656	down-regulates	0.112656	down-regulates
RBMXL1	0.112737	down-regulates	0.33393	up-regulates
HIST2H2BF	0.112834	down-regulates	0.428669	up-regulates
CEP97	0.113194	down-regulates	0.61217	down-regulates
ORC3	0.113367	down-regulates	0.333211	up-regulates
STARD7	0.113694	down-regulates	0.913113	down-regulates
ETF1	0.113799	down-regulates	0.952949	down-regulates
GARS	0.113834	down-regulates	0.66472	up-regulates
YPEL5	0.113968	down-regulates	0.55559	down-regulates
WDR70	0.11508	down-regulates	0.573517	up-regulates
ETV4	0.115517	down-regulates	0.192751	down-regulates
MRPS30	0.116097	down-regulates	0.781439	up-regulates
NBPF3	0.116395	down-regulates	0.681013	down-regulates
EXOC2	0.116418	down-regulates	0.58897	up-regulates
TRNP1	0.116505	down-regulates	0.514844	up-regulates
CNOT10	0.11705	down-regulates	0.179035	down-regulates
CEP68	0.117093	down-regulates	0.583259	up-regulates
RBM22	0.117567	down-regulates	0.882648	up-regulates
PCNX3	0.117574	down-regulates	0.22939	up-regulates
MRPS21	0.118312	down-regulates	0.244694	up-regulates
POLR2D	0.118808	down-regulates	0.754971	down-regulates
HTATSF1	0.119237	down-regulates	0.745403	up-regulates
PRELID1	0.119642	down-regulates	0.122552	up-regulates
COMTD1	0.119687	down-regulates	0.119687	down-regulates
NCAPG	0.12026	down-regulates	0.779009	up-regulates
MED20	0.120435	down-regulates	0.369244	up-regulates
MED30	0.121145	down-regulates	0.469001	down-regulates
CDK6	0.121421	down-regulates	0.498543	up-regulates
CYFIP1	0.121524	down-regulates	0.986907	down-regulates
SRSF3	0.121889	down-regulates	0.242881	down-regulates
EIF2S3	0.122194	down-regulates	0.341061	up-regulates
EIF3H	0.122971	down-regulates	0.187575	down-regulates
GJA3	0.123151	down-regulates	0.884709	up-regulates
C16orf86	0.123281	down-regulates	0.354112	up-regulates
QARS	0.123315	down-regulates	0.8903	up-regulates
MST1	0.123353	down-regulates	0.233441	up-regulates
LCN10	0.123854	down-regulates	0.535151	down-regulates
ZW10	0.124271	down-regulates	0.529872	down-regulates
DERL2	0.124591	down-regulates	0.420819	up-regulates
PET117	0.125498	down-regulates	0.415264	down-regulates
BCR	0.126426	down-regulates	0.738303	down-regulates
NDUFV2	0.126655	down-regulates	0.213929	up-regulates
GTF2A2	0.126831	down-regulates	0.955245	down-regulates
ATP6V1B2	0.127311	down-regulates	0.186293	up-regulates
CHEK1	0.127316	down-regulates	0.793063	up-regulates
TBPL1	0.127611	down-regulates	0.697761	up-regulates
ATF4	0.127696	down-regulates	0.811042	down-regulates
UBE3D	0.127704	down-regulates	0.23887	up-regulates
C12orf60	0.128102	down-regulates	0.265775	up-regulates
MIER1	0.128526	down-regulates	0.278456	down-regulates
RSRC2	0.128656	down-regulates	0.892874	down-regulates
CHCHD2	0.128857	down-regulates	0.334993	down-regulates
MED6	0.129288	down-regulates	0.933723	down-regulates
CD8B	0.130057	down-regulates	0.781653	down-regulates
TARS2	0.130283	down-regulates	0.201172	up-regulates
XRN1	0.130841	down-regulates	0.373027	up-regulates
ERH	0.131078	down-regulates	0.202956	down-regulates
NXF1	0.131172	down-regulates	0.251202	up-regulates
ADAT2	0.132259	down-regulates	0.848052	up-regulates
TKT	0.132443	down-regulates	0.37799	down-regulates
XRCC5	0.132453	down-regulates	0.858096	down-regulates
HIST1H2BL	0.132601	down-regulates	0.729109	up-regulates
TOP3A	0.133394	down-regulates	0.133394	up-regulates
ARL2	0.133458	down-regulates	0.460434	up-regulates
MRPS24	0.133831	down-regulates	0.883742	down-regulates
CBLN1	0.134794	down-regulates	0.134794	up-regulates
SRRM1	0.135954	down-regulates	0.135954	up-regulates
MRPL27	0.13633	down-regulates	0.39551	up-regulates
MRPL1	0.138301	down-regulates	0.798584	down-regulates
COASY	0.139091	down-regulates	0.460793	up-regulates
PLEKHN1	0.139465	down-regulates	0.384679	up-regulates
HJURP	0.139563	down-regulates	0.970621	up-regulates
GOSR2	0.140023	down-regulates	0.448812	up-regulates
OR7A17	0.140139	down-regulates	0.546816	up-regulates
TADA2A	0.140523	down-regulates	0.330868	down-regulates
CAD	0.140605	down-regulates	0.140605	down-regulates
UXS1	0.140659	down-regulates	0.953598	up-regulates
SYF2	0.140854	down-regulates	0.254766	up-regulates
ZBTB14	0.14096	down-regulates	0.396418	up-regulates
DHX9	0.141009	down-regulates	0.842099	down-regulates
ATP5F1A	0.141194	down-regulates	0.740725	down-regulates
PCF11	0.141368	down-regulates	0.32746	down-regulates
DNAJC19	0.141463	down-regulates	0.818189	up-regulates
LSM12	0.141648	down-regulates	0.968323	down-regulates
GEMIN8	0.141701	down-regulates	0.233153	up-regulates
POLG	0.141985	down-regulates	0.877363	up-regulates
RAD17	0.142304	down-regulates	0.732236	up-regulates
TMED10	0.143578	down-regulates	0.573079	up-regulates
TNFSF10	0.143776	down-regulates	0.550335	down-regulates
PHB	0.144035	down-regulates	0.144035	up-regulates
ZMYM4	0.144653	down-regulates	0.144653	down-regulates
XRCC6	0.144806	down-regulates	0.907303	down-regulates
TWF1	0.145136	down-regulates	0.81853	down-regulates
RBM4	0.145143	down-regulates	0.145143	up-regulates
PEF1	0.145413	down-regulates	0.96333	up-regulates
ARHGAP11B	0.146795	down-regulates	0.449659	up-regulates
NCAPD2	0.146942	down-regulates	0.146942	up-regulates
HARS	0.147043	down-regulates	0.153089	up-regulates
NOP56	0.147665	down-regulates	0.76645	down-regulates
CTR9	0.147963	down-regulates	0.512879	down-regulates
HMGCS1	0.147989	down-regulates	0.808638	up-regulates
C7orf50	0.148014	down-regulates	0.724404	up-regulates
PRKRA	0.148352	down-regulates	0.148352	down-regulates
POLG2	0.148565	down-regulates	0.825156	up-regulates
NDUFB8	0.148583	down-regulates	0.846629	up-regulates
CBLL1	0.14915	down-regulates	0.156106	up-regulates
TFB1M	0.149419	down-regulates	0.66472	down-regulates
ATP6V1F	0.150665	down-regulates	0.313002	down-regulates
MRPL38	0.151173	down-regulates	0.970064	down-regulates
PYROXD1	0.151176	down-regulates	0.0393431	up-regulates	group3 - BA over-activated
MRPL46	0.151601	down-regulates	0.564303	down-regulates
UFL1	0.151708	down-regulates	0.64146	down-regulates
CLP1	0.151869	down-regulates	0.618287	down-regulates
GRPEL1	0.152063	down-regulates	0.152351	up-regulates
HCRTR1	0.152199	down-regulates	0.588904	down-regulates
OR1D2	0.152419	down-regulates	0.508612	up-regulates
SP1	0.152694	down-regulates	0.130711	down-regulates
CBFA2T3	0.152945	down-regulates	0.892737	up-regulates
INTS2	0.153755	up-regulates	0.00708898	up-regulates	group3 - BA over-activated
NBEAL1	0.154347	down-regulates	0.718362	up-regulates
HAMP	0.155244	down-regulates	0.603435	down-regulates
PI4KA	0.155444	down-regulates	0.34338	up-regulates
CCDC115	0.156161	down-regulates	0.676517	up-regulates
RPRD1B	0.156249	down-regulates	0.713256	up-regulates
RBM10	0.156707	down-regulates	0.971095	up-regulates
RGP1	0.158071	down-regulates	0.670535	down-regulates
PTGR2	0.158576	down-regulates	0.858861	up-regulates
NDUFA6	0.158671	down-regulates	0.537482	down-regulates
MED8	0.159516	down-regulates	0.6916	down-regulates
NDUFB6	0.159987	down-regulates	0.975415	up-regulates
COPE	0.160045	down-regulates	0.684127	down-regulates
PSMA1	0.160829	down-regulates	0.160829	down-regulates
DHX36	0.162548	down-regulates	0.244878	up-regulates
FRG2	0.162964	down-regulates	0.660694	down-regulates
NELFE	0.163952	down-regulates	0.726283	up-regulates
TARS	0.164112	down-regulates	0.993953	down-regulates
ELOVL1	0.164624	down-regulates	0.935302	down-regulates
INTS13	0.165158	down-regulates	0.483996	up-regulates
TNPO3	0.165209	down-regulates	0.754643	up-regulates
PPP1R7	0.165257	down-regulates	0.165257	up-regulates
PRKCA	0.165537	down-regulates	0.214949	down-regulates
MCL1	0.16568	down-regulates	0.331835	down-regulates
LRP5	0.16596	down-regulates	0.209001	up-regulates
ACTB	0.166244	down-regulates	0.166244	down-regulates
TOX4	0.166441	down-regulates	0.417681	down-regulates
METTL1	0.166936	down-regulates	0.918097	down-regulates
PRMT1	0.16744	down-regulates	0.16744	up-regulates
UQCRQ	0.167961	down-regulates	0.958189	up-regulates
PSMA7	0.168099	down-regulates	0.369148	down-regulates
CNOT11	0.169086	down-regulates	0.535151	down-regulates
NPB	0.170103	down-regulates	0.504248	down-regulates
NEDD1	0.170379	down-regulates	0.640026	up-regulates
ELP4	0.171077	down-regulates	0.544261	up-regulates
SIRT7	0.171335	up-regulates	0.118506	up-regulates
NDC1	0.171489	down-regulates	0.527516	down-regulates
NEMF	0.173106	down-regulates	0.173106	down-regulates
TRMT5	0.173137	down-regulates	0.360794	up-regulates
STRAP	0.173851	down-regulates	0.0691827	up-regulates	group3 - BA over-activated
N6AMT1	0.174092	down-regulates	0.188582	up-regulates
PSMA6	0.174222	down-regulates	0.064067	down-regulates	group1 - BA under-activated
HIST1H2AB	0.174545	down-regulates	0.531611	up-regulates
KARS	0.174649	down-regulates	0.446515	down-regulates
SRP54	0.174754	down-regulates	0.174754	down-regulates
HSPA8	0.174992	down-regulates	0.488777	up-regulates
MRPS28	0.17524	down-regulates	0.295045	down-regulates
SLC25A3	0.175283	down-regulates	0.907949	down-regulates
MVD	0.175477	down-regulates	0.175477	up-regulates
TBP	0.175584	down-regulates	0.623973	down-regulates
COG2	0.175604	down-regulates	0.962492	down-regulates
NRF1	0.175787	down-regulates	0.492565	up-regulates
PALB2	0.17661	down-regulates	0.17661	up-regulates
CAP1	0.176937	down-regulates	0.497897	up-regulates
DDX42	0.177089	down-regulates	0.177089	up-regulates
RFFL	0.177548	down-regulates	0.533009	up-regulates
CCDC144A	0.178121	down-regulates	0.764921	up-regulates
PSMA2	0.178757	down-regulates	0.953448	down-regulates
ZNF317	0.17886	down-regulates	0.502839	down-regulates
NELFB	0.179685	down-regulates	0.13464	down-regulates
PAM16	0.179797	down-regulates	0.572428	up-regulates
ARL6IP6	0.179979	down-regulates	0.690129	down-regulates
MRPS10	0.181143	down-regulates	0.703966	down-regulates
MRPS2	0.182615	down-regulates	0.729906	up-regulates
HIST2H3A	0.182615	down-regulates	0.5977	down-regulates
NOS1AP	0.182685	down-regulates	0.610725	down-regulates
PSMD14	0.182813	down-regulates	0.402394	down-regulates
WDR83OS	0.183098	down-regulates	0.67219	up-regulates
PGAM5	0.183384	down-regulates	0.136728	down-regulates
JMJD6	0.183399	down-regulates	0.452007	up-regulates
ZNF284	0.183972	down-regulates	0.183972	down-regulates
ZNF706	0.184479	down-regulates	0.305923	up-regulates
RAB4A	0.184772	down-regulates	0.851341	up-regulates
VEZT	0.185163	down-regulates	0.701296	up-regulates
EXOC1	0.185689	down-regulates	0.0477863	up-regulates	group3 - BA over-activated
SUGT1	0.186138	down-regulates	0.186138	up-regulates
PKM	0.186453	down-regulates	0.45294	down-regulates
OPA1	0.186477	down-regulates	0.240629	up-regulates
ENO1	0.186544	down-regulates	0.441496	down-regulates
CAST	0.187099	down-regulates	0.41538	down-regulates
EMC4	0.187468	down-regulates	0.830574	up-regulates
SS18L2	0.18787	down-regulates	0.875666	down-regulates
MRPL53	0.188942	down-regulates	0.82865	down-regulates
CXXC1	0.189182	down-regulates	0.222786	down-regulates
SAE1	0.189378	down-regulates	0.6553	up-regulates
TOP1	0.189657	up-regulates	0.540974	down-regulates
SCAP	0.189657	down-regulates	0.512715	up-regulates
VPS54	0.189954	down-regulates	0.981061	up-regulates
MRPL9	0.19004	down-regulates	0.720369	down-regulates
ZRSR2	0.190936	down-regulates	0.93565	up-regulates
MAD2L2	0.190989	down-regulates	0.327793	up-regulates
PSMD2	0.191419	down-regulates	0.986098	down-regulates
SNF8	0.19228	down-regulates	0.913265	up-regulates
STXBP4	0.194149	down-regulates	0.769944	up-regulates
UQCRC1	0.194247	down-regulates	0.652003	up-regulates
EXOC3	0.194729	down-regulates	0.458033	up-regulates
SEC61G	0.195628	down-regulates	0.43311	up-regulates
RPL41	0.195825	down-regulates	0.383233	up-regulates
ARFRP1	0.19597	down-regulates	0.80549	down-regulates
RPS15	0.196181	down-regulates	0.704167	up-regulates
MIS18A	0.197353	down-regulates	0.598164	up-regulates
CCDC84	0.197512	down-regulates	0.291759	up-regulates
DBF4	0.197576	down-regulates	0.62174	down-regulates
UBQLN4	0.198159	down-regulates	0.851243	up-regulates
HYPK	0.19827	down-regulates	0.297056	up-regulates
MED9	0.198476	down-regulates	0.837223	up-regulates
NSRP1	0.198923	down-regulates	0.99925	up-regulates
SF3B4	0.198988	down-regulates	0.161942	up-regulates
UBE2Z	0.199261	down-regulates	0.785158	down-regulates
EIF2B2	0.199899	down-regulates	0.199899	up-regulates
PIGH	0.200117	down-regulates	0.413353	down-regulates
BUB1B	0.201257	down-regulates	0.201257	up-regulates
POLR1C	0.202622	down-regulates	0.622227	up-regulates
EDC4	0.203752	down-regulates	0.203752	up-regulates
CCNK	0.203997	down-regulates	0.560092	down-regulates
SLC35G6	0.204089	down-regulates	0.298871	down-regulates
NDUFAF3	0.204089	down-regulates	0.799323	up-regulates
MEPCE	0.205078	down-regulates	0.88189	down-regulates
SAMD4B	0.205612	down-regulates	0.84766	down-regulates
SRRM2	0.205751	down-regulates	0.533373	up-regulates
RARS	0.205831	down-regulates	0.205831	up-regulates
TRMT6	0.206434	down-regulates	0.206434	up-regulates
POLR3B	0.206466	down-regulates	0.89659	up-regulates
OSBP	0.20654	down-regulates	0.20654	up-regulates
MRPL14	0.206771	down-regulates	0.507736	up-regulates
GLI4	0.207106	down-regulates	0.978449	up-regulates
UFM1	0.208266	down-regulates	0.909388	down-regulates
TOMM20	0.208864	down-regulates	0.351729	up-regulates
PGD	0.209227	down-regulates	0.630212	down-regulates
IARS	0.209905	down-regulates	0.165526	up-regulates
INO80E	0.2102	down-regulates	0.381162	up-regulates
CLCC1	0.210412	down-regulates	0.937842	up-regulates
GPKOW	0.210499	down-regulates	0.667881	up-regulates
MAU2	0.21079	down-regulates	0.430948	down-regulates
SHC1	0.212586	down-regulates	0.822475	up-regulates
GSPT1	0.212783	down-regulates	0.212783	up-regulates
HLA-C	0.213105	down-regulates	0.624123	down-regulates
TUT1	0.213326	down-regulates	0.264257	up-regulates
SEC16A	0.213373	down-regulates	0.935102	down-regulates
KDM5C	0.213748	down-regulates	0.907402	down-regulates
SEC61B	0.213852	down-regulates	0.85252	down-regulates
MRPL17	0.214187	down-regulates	0.825868	down-regulates
COPB1	0.214469	down-regulates	0.785022	up-regulates
KDM8	0.214787	down-regulates	0.648126	up-regulates
THG1L	0.215857	down-regulates	0.512849	up-regulates
CLPB	0.216934	down-regulates	0.406453	down-regulates
KRT8	0.217176	down-regulates	0.729341	up-regulates
PDAP1	0.217191	down-regulates	0.531899	up-regulates
DEPDC5	0.217565	down-regulates	0.185302	down-regulates
UQCRB	0.217575	down-regulates	0.687777	up-regulates
MTHFD1	0.218165	down-regulates	0.40076	down-regulates
CDC20	0.218227	down-regulates	0.237332	down-regulates
MTREX	0.219197	down-regulates	0.770279	down-regulates
XRCC3	0.219295	down-regulates	0.152101	up-regulates
HIST1H2BC	0.219417	down-regulates	0.358813	down-regulates
DDN	0.219588	down-regulates	0.823347	up-regulates
WTAP	0.220334	down-regulates	0.580953	up-regulates
EIF2B4	0.220454	down-regulates	0.80052	up-regulates
HYOU1	0.221722	down-regulates	0.683137	down-regulates
PPRC1	0.221924	down-regulates	0.273706	down-regulates
GSDMA	0.222245	down-regulates	0.843987	up-regulates
MVK	0.222291	down-regulates	0.976365	down-regulates
UCHL5	0.22328	down-regulates	0.907471	up-regulates
NFATC2IP	0.223379	down-regulates	0.83116	up-regulates
SYMPK	0.223621	down-regulates	0.714471	down-regulates
RAMAC	0.223734	down-regulates	0.223734	up-regulates
WDR7	0.224804	down-regulates	0.963779	up-regulates
CCDC144NL	0.225154	down-regulates	0.339702	down-regulates
MARS2	0.225229	down-regulates	0.661511	up-regulates
DDX3X	0.225304	down-regulates	0.483794	up-regulates
XRCC1	0.225704	down-regulates	0.692542	up-regulates
BRF2	0.226466	down-regulates	0.300116	up-regulates
HIST2H2AC	0.227766	down-regulates	0.957191	up-regulates
KAT5	0.227881	down-regulates	0.200704	down-regulates
ZNF687	0.228778	down-regulates	0.994234	down-regulates
SRP9	0.230573	down-regulates	0.140202	down-regulates
ZNF506	0.231067	down-regulates	0.677113	up-regulates
PSMD8	0.231484	down-regulates	0.20768	down-regulates
NDUFB7	0.231643	down-regulates	0.676462	up-regulates
SAMM50	0.23321	down-regulates	0.177317	up-regulates
GCOM1	0.234565	down-regulates	0.2749	down-regulates
SLC25A42	0.234568	down-regulates	0.908941	up-regulates
MTPAP	0.235187	down-regulates	0.567835	up-regulates
DDX46	0.235371	down-regulates	0.276748	up-regulates
MRPL10	0.236129	down-regulates	0.561664	up-regulates
PRDM8	0.236455	down-regulates	0.952475	down-regulates
SKP2	0.236751	down-regulates	0.236894	up-regulates
LCE1C	0.236945	down-regulates	0.357091	down-regulates
ZMAT5	0.236957	down-regulates	0.58282	down-regulates
EIF3L	0.237897	down-regulates	0.256672	down-regulates
TGS1	0.238087	down-regulates	0.588429	up-regulates
PSMC2	0.238789	down-regulates	0.104798	down-regulates	group1 - BA under-activated
YJEFN3	0.239058	down-regulates	0.608747	up-regulates
LARS	0.239378	down-regulates	0.239378	up-regulates
MTCP1	0.240383	down-regulates	0.636189	up-regulates
UNC45A	0.240522	down-regulates	0.240522	up-regulates
KIAA1143	0.241109	down-regulates	0.939536	up-regulates
MRPL55	0.241189	down-regulates	0.617825	up-regulates
SMAGP	0.241958	down-regulates	0.608968	down-regulates
NDUFS5	0.24225	down-regulates	0.81211	down-regulates
OIP5	0.242303	down-regulates	0.967275	down-regulates
PMPCA	0.242315	down-regulates	0.217248	up-regulates
RHPN1	0.24249	down-regulates	0.866054	down-regulates
ZNF407	0.242549	down-regulates	0.846162	down-regulates
MZT1	0.242619	down-regulates	0.242619	up-regulates
ZNF718	0.243693	down-regulates	0.335722	up-regulates
EEF1B2	0.243703	down-regulates	0.805053	up-regulates
PSMD9	0.243796	down-regulates	0.870683	up-regulates
ALG1	0.244081	down-regulates	0.916194	down-regulates
SBDS	0.245055	down-regulates	0.248008	down-regulates
PUM1	0.245101	down-regulates	0.487801	up-regulates
SUPT6H	0.245252	down-regulates	0.245252	down-regulates
GLRX5	0.245839	down-regulates	0.912766	down-regulates
XPO5	0.246334	down-regulates	0.440045	up-regulates
DAD1	0.246689	down-regulates	0.676563	up-regulates
PFDN5	0.247622	down-regulates	0.905467	up-regulates
SNIP1	0.248349	down-regulates	0.348627	up-regulates
SNRNP27	0.24842	down-regulates	0.238408	up-regulates
GIT2	0.24882	down-regulates	0.537546	up-regulates
ALG11	0.249168	down-regulates	0.275582	up-regulates
SDHA	0.250164	down-regulates	0.683494	down-regulates
TSG101	0.250843	down-regulates	0.36774	down-regulates
VCP	0.252761	down-regulates	0.727824	up-regulates
MRPS16	0.25339	down-regulates	0.568132	down-regulates
OSGEP	0.253546	down-regulates	0.985807	down-regulates
ZNF658	0.253579	down-regulates	0.269236	down-regulates
METAP1	0.253583	down-regulates	0.636774	up-regulates
TULP1	0.253635	down-regulates	0.849721	up-regulates
POLL	0.253636	down-regulates	0.362183	down-regulates
MSTO1	0.253931	down-regulates	0.253931	up-regulates
ATP6V1C1	0.255269	down-regulates	0.734006	down-regulates
H3F3A	0.255809	down-regulates	0.370414	up-regulates
ANAPC1	0.256477	down-regulates	0.819503	up-regulates
BUB3	0.25785	down-regulates	0.750482	down-regulates
ZNF133	0.257883	down-regulates	0.310748	down-regulates
RCCD1	0.258147	down-regulates	0.420566	up-regulates
ZRANB2	0.258378	down-regulates	0.258378	down-regulates
NDUFAF7	0.258443	down-regulates	0.885995	up-regulates
MRPL44	0.259013	down-regulates	0.739958	down-regulates
ZC3H13	0.259524	down-regulates	0.609595	up-regulates
HAUS7	0.259637	down-regulates	0.962831	down-regulates
TLCD1	0.259888	down-regulates	0.713798	up-regulates
SUGP1	0.260113	down-regulates	0.567453	up-regulates
POGZ	0.260396	down-regulates	0.498977	down-regulates
GTF2B	0.2605	down-regulates	0.516274	up-regulates
C9orf16	0.260734	down-regulates	0.260734	up-regulates
COG8	0.260751	down-regulates	0.648216	up-regulates
RAN	0.26132	down-regulates	0.26132	up-regulates
USP14	0.261374	down-regulates	0.261374	down-regulates
YY1	0.262233	down-regulates	0.785881	down-regulates
CDK12	0.262234	down-regulates	0.262234	down-regulates
MSRB1	0.263373	down-regulates	0.263373	down-regulates
DOLK	0.263986	down-regulates	0.263986	down-regulates
SKA1	0.264687	down-regulates	0.361791	up-regulates
TAZ	0.265189	down-regulates	0.567793	up-regulates
INO80C	0.267469	down-regulates	0.590805	up-regulates
LONP1	0.267506	down-regulates	0.901985	up-regulates
EP400	0.267762	down-regulates	0.54437	down-regulates
UBA2	0.267801	down-regulates	0.267801	up-regulates
SPCS3	0.26813	down-regulates	0.26813	down-regulates
TTF2	0.268203	down-regulates	0.395661	up-regulates
FGFR1OP	0.269367	down-regulates	0.199462	up-regulates
ADRM1	0.269537	down-regulates	0.526657	down-regulates
CPNE7	0.271236	down-regulates	0.271236	up-regulates
CCP110	0.271555	down-regulates	0.359976	down-regulates
SMG7	0.271601	down-regulates	0.271601	down-regulates
C6orf15	0.271728	down-regulates	0.765685	up-regulates
TMEM199	0.271763	down-regulates	0.284995	up-regulates
WDR77	0.273406	down-regulates	0.273406	up-regulates
MRM1	0.274712	down-regulates	0.274712	down-regulates
ARID3A	0.275943	down-regulates	0.644078	down-regulates
AGBL5	0.276241	down-regulates	0.253963	up-regulates
EIF3F	0.276882	down-regulates	0.71709	up-regulates
SRP19	0.277524	down-regulates	0.965527	down-regulates
RNF8	0.278412	down-regulates	0.708892	up-regulates
NCBP1	0.278579	down-regulates	0.821569	up-regulates
CHCHD4	0.279826	down-regulates	0.444351	up-regulates
TRAPPC4	0.279873	down-regulates	0.603988	down-regulates
NANOG	0.280402	down-regulates	0.75169	up-regulates
BCL2L1	0.280521	down-regulates	0.416351	down-regulates
SLC1A5	0.280691	down-regulates	0.277206	up-regulates
PSMC3	0.281257	down-regulates	0.267693	down-regulates
MRPL4	0.283705	down-regulates	0.32623	down-regulates
HSF1	0.284116	down-regulates	0.284116	up-regulates
C9orf78	0.284223	down-regulates	0.284223	up-regulates
MED1	0.284584	down-regulates	0.284584	down-regulates
LRRC37A3	0.285378	down-regulates	0.685117	down-regulates
CASC3	0.287666	down-regulates	0.287666	down-regulates
GTF3C2	0.287708	down-regulates	0.393057	down-regulates
ADSL	0.288102	down-regulates	0.491258	down-regulates
CA5A	0.288779	down-regulates	0.511327	up-regulates
PARN	0.28893	down-regulates	0.28893	down-regulates
YKT6	0.288962	down-regulates	0.23487	up-regulates
ANAPC11	0.289717	down-regulates	0.99965	down-regulates
HSPE1	0.291325	down-regulates	0.182598	up-regulates
NUS1	0.291406	down-regulates	0.626473	up-regulates
TAF5	0.292026	down-regulates	0.804104	up-regulates
HEXIM1	0.292046	down-regulates	0.364741	down-regulates
MYCBP	0.293598	down-regulates	0.731507	up-regulates
CYCS	0.294116	down-regulates	0.77584	down-regulates
CMTR2	0.294233	down-regulates	0.500642	up-regulates
ZC3H4	0.295409	down-regulates	0.797094	up-regulates
RTTN	0.295748	down-regulates	0.395941	up-regulates
PIAS1	0.295808	down-regulates	0.972516	up-regulates
DDX59	0.297084	down-regulates	0.493565	down-regulates
LZTR1	0.29725	down-regulates	0.344392	up-regulates
C5orf30	0.29777	down-regulates	0.229499	up-regulates
CRKL	0.297938	down-regulates	0.691699	up-regulates
PRSS50	0.29814	down-regulates	0.6948	down-regulates
TBX1	0.298233	up-regulates	0.0093834	up-regulates	group3 - BA over-activated
HMGN2	0.298328	down-regulates	0.937942	up-regulates
RPAP1	0.299665	down-regulates	0.998801	down-regulates
MRPL54	0.299934	down-regulates	0.291261	up-regulates
MRPS6	0.300331	down-regulates	0.300331	down-regulates
MED16	0.30079	down-regulates	0.978517	down-regulates
SNRPA	0.301257	down-regulates	0.74672	up-regulates
PTK2	0.302135	down-regulates	0.377117	up-regulates
PSMD4	0.302212	down-regulates	0.635271	up-regulates
SLC25A10	0.30253	down-regulates	0.336332	up-regulates
PPP1R12A	0.302577	down-regulates	0.351651	up-regulates
DHPS	0.303283	down-regulates	0.31532	down-regulates
PHF10	0.30331	down-regulates	0.527607	down-regulates
SHQ1	0.303687	down-regulates	0.303687	up-regulates
FOXL2	0.303876	down-regulates	0.871718	up-regulates
NPEPPS	0.303994	down-regulates	0.317195	down-regulates
SEPHS2	0.304133	down-regulates	0.945714	down-regulates
HDAC3	0.304822	down-regulates	0.710968	down-regulates
TBC1D3	0.305809	down-regulates	0.698734	up-regulates
ELP6	0.305812	down-regulates	0.913362	up-regulates
ZNF100	0.306556	down-regulates	0.415849	down-regulates
GMIP	0.3072	down-regulates	0.870387	up-regulates
RAD51	0.308307	down-regulates	0.454368	up-regulates
RTRAF	0.308506	down-regulates	0.308506	up-regulates
AQP7	0.308617	down-regulates	0.308617	down-regulates
EIF2S2	0.308873	down-regulates	0.372593	up-regulates
SNRNP25	0.309064	down-regulates	0.636997	down-regulates
H2AFZ	0.309671	down-regulates	0.309671	down-regulates
LAMTOR3	0.309923	down-regulates	0.247056	up-regulates
MRPL23	0.310239	down-regulates	0.493045	up-regulates
TOMM40	0.310287	down-regulates	0.416854	up-regulates
LTB4R2	0.310475	down-regulates	0.767311	up-regulates
DENR	0.31067	down-regulates	0.910382	up-regulates
SLC39A10	0.311268	down-regulates	0.311268	down-regulates
NDUFA3	0.31131	down-regulates	0.841385	up-regulates
DCAF6	0.311729	down-regulates	0.546816	down-regulates
ATP6V1H	0.311932	down-regulates	0.494141	up-regulates
SARNP	0.312045	down-regulates	0.942377	up-regulates
MON1A	0.312733	down-regulates	0.312733	down-regulates
UNC50	0.31308	down-regulates	0.888903	up-regulates
COX6C	0.313574	down-regulates	0.940373	down-regulates
TMEM214	0.313683	down-regulates	0.9997	down-regulates
PFDN1	0.313706	down-regulates	0.781545	down-regulates
ZNF143	0.314183	down-regulates	0.559249	up-regulates
MANF	0.314994	down-regulates	0.852285	down-regulates
ELP5	0.315043	down-regulates	0.367812	up-regulates
CHMP3	0.316662	down-regulates	0.992754	up-regulates
PMPCB	0.316724	down-regulates	0.827791	down-regulates
BORA	0.316816	down-regulates	0.316816	up-regulates
PXN	0.316852	down-regulates	0.615847	down-regulates
GRSF1	0.317124	down-regulates	0.175849	down-regulates
ABHD11	0.317606	down-regulates	0.43291	up-regulates
MED4	0.317778	down-regulates	0.614763	down-regulates
DDOST	0.318383	down-regulates	0.465615	up-regulates
GEMIN7	0.319152	down-regulates	0.319152	up-regulates
HOXA3	0.319428	down-regulates	0.68621	up-regulates
MRPS17	0.320393	down-regulates	0.99995	down-regulates
STAT5A	0.322029	down-regulates	0.525343	up-regulates
COX5B	0.32231	down-regulates	0.781013	up-regulates
TERF1	0.322462	down-regulates	0.322462	up-regulates
WAC	0.322503	down-regulates	0.322503	down-regulates
NARS	0.323627	down-regulates	0.323627	up-regulates
CENPE	0.323642	down-regulates	0.94619	down-regulates
PTCD1	0.324698	down-regulates	0.380793	down-regulates
EGLN2	0.324839	down-regulates	0.86014	up-regulates
COX7C	0.325425	down-regulates	0.809536	up-regulates
ARID5B	0.326438	down-regulates	0.69396	down-regulates
KIF11	0.326678	down-regulates	0.972418	up-regulates
PIK3R4	0.326776	down-regulates	0.170416	up-regulates
RARS2	0.326873	down-regulates	0.326873	up-regulates
HAUS3	0.32757	down-regulates	0.325603	up-regulates
PPP1CB	0.327719	down-regulates	0.560686	down-regulates
OSTC	0.327812	down-regulates	0.991704	up-regulates
CD2BP2	0.327869	down-regulates	0.471908	up-regulates
MRPS35	0.328839	down-regulates	0.773418	down-regulates
AHCTF1	0.328877	down-regulates	0.328877	up-regulates
ACTL6A	0.328976	down-regulates	0.568773	up-regulates
USPL1	0.329061	down-regulates	0.329061	up-regulates
HSP90B1	0.329789	down-regulates	0.440876	up-regulates
RPS27	0.330198	down-regulates	0.317011	down-regulates
GTF2A1	0.330316	down-regulates	0.964781	up-regulates
DSTYK	0.33056	down-regulates	0.410806	down-regulates
ZFC3H1	0.331689	down-regulates	0.731884	down-regulates
DPH3	0.332154	down-regulates	0.693918	down-regulates
MLST8	0.332481	down-regulates	0.332481	down-regulates
RANBP2	0.332918	down-regulates	0.332918	down-regulates
BRF1	0.333544	down-regulates	0.704074	down-regulates
BIRC5	0.333675	down-regulates	0.58912	down-regulates
TSSK3	0.334685	down-regulates	0.904276	up-regulates
TRMT112	0.335403	down-regulates	0.414482	down-regulates
STX18	0.33614	down-regulates	0.750063	up-regulates
TEAD3	0.336419	down-regulates	0.933309	down-regulates
PCM1	0.338453	down-regulates	0.138049	down-regulates
CCNQ	0.339258	down-regulates	0.339258	up-regulates
DDX17	0.340147	down-regulates	0.340147	down-regulates
TIMM9	0.340568	down-regulates	0.704068	up-regulates
MRPL28	0.341233	down-regulates	0.495527	up-regulates
MED29	0.341431	down-regulates	0.0810835	down-regulates	group1 - BA under-activated
DDX5	0.341693	down-regulates	0.854781	up-regulates
TMSB10	0.34187	down-regulates	0.872344	up-regulates
NSMCE1	0.342097	down-regulates	0.82865	down-regulates
PPP1R15B	0.343256	down-regulates	0.922658	down-regulates
LTBP3	0.343407	down-regulates	0.343407	up-regulates
PKMYT1	0.344252	down-regulates	0.674503	up-regulates
TFB2M	0.344383	down-regulates	0.941879	up-regulates
SMUG1	0.344646	down-regulates	0.940035	down-regulates
EIF3A	0.344865	down-regulates	0.626971	up-regulates
MCM10	0.345046	down-regulates	0.31342	up-regulates
ATXN10	0.345238	down-regulates	0.879617	down-regulates
ACTR8	0.345404	down-regulates	0.332212	up-regulates
RABGGTB	0.345493	down-regulates	0.345493	up-regulates
HPS5	0.345719	down-regulates	0.345719	up-regulates
MBTPS2	0.345742	down-regulates	0.586707	up-regulates
HAUS6	0.346177	down-regulates	0.346177	up-regulates
PSMD3	0.346629	down-regulates	0.577992	down-regulates
RBBP6	0.347282	down-regulates	0.468637	down-regulates
PRDM10	0.347896	down-regulates	0.937494	up-regulates
CDC42	0.347987	down-regulates	0.552358	up-regulates
WDR4	0.348076	down-regulates	0.769503	up-regulates
DHX16	0.348759	down-regulates	0.501112	up-regulates
POLR3H	0.349401	down-regulates	0.480535	up-regulates
POLR2G	0.349704	down-regulates	0.722432	up-regulates
YAE1	0.3501	down-regulates	0.534467	up-regulates
EEF1G	0.350198	down-regulates	0.86462	up-regulates
MRPL36	0.350324	down-regulates	0.379136	up-regulates
IK	0.350422	up-regulates	0.350422	up-regulates
SUPT4H1	0.351181	down-regulates	0.962581	down-regulates
DR1	0.351397	down-regulates	0.848445	up-regulates
AURKAIP1	0.351731	down-regulates	0.877246	down-regulates
ALDOA	0.351858	up-regulates	0.888666	up-regulates
SARS	0.352029	down-regulates	0.29685	up-regulates
TUBGCP5	0.352067	down-regulates	0.189161	up-regulates
SMC5	0.35225	down-regulates	0.258426	up-regulates
TOE1	0.352867	down-regulates	0.419846	up-regulates
AC118549.1	0.353725	down-regulates	0.877884	down-regulates
PSMC1	0.354342	down-regulates	0.354342	down-regulates
SPG7	0.355651	down-regulates	0.735233	up-regulates
PSMA4	0.355744	down-regulates	0.224512	down-regulates
CKAP5	0.356516	down-regulates	0.511227	up-regulates
EARS2	0.356896	down-regulates	0.61325	up-regulates
CPSF3	0.35844	down-regulates	0.983409	up-regulates
CDC123	0.358747	down-regulates	0.639839	up-regulates
WDFY3	0.360118	down-regulates	0.360118	up-regulates
CLSPN	0.360365	down-regulates	0.360365	up-regulates
CLNS1A	0.360776	down-regulates	0.27943	up-regulates
PEX1	0.361314	down-regulates	0.855075	down-regulates
CCT5	0.361414	down-regulates	0.755142	up-regulates
PRODH	0.36211	down-regulates	0.867774	up-regulates
ZNF574	0.362226	down-regulates	0.962332	down-regulates
GUCD1	0.362397	down-regulates	0.362397	up-regulates
TTI1	0.36272	down-regulates	0.637176	up-regulates
FARSB	0.362796	down-regulates	0.238275	up-regulates
MRPL24	0.362981	down-regulates	0.162777	up-regulates
U2AF2	0.363883	down-regulates	0.636468	up-regulates
WDR25	0.363883	down-regulates	0.363883	up-regulates
NHLRC2	0.365985	down-regulates	0.926937	down-regulates
VARS	0.366121	down-regulates	0.366121	up-regulates
PAFAH1B1	0.366204	down-regulates	0.354749	up-regulates
PPIL4	0.366461	down-regulates	0.622315	up-regulates
SRSF2	0.366698	down-regulates	0.0478113	up-regulates	group3 - BA over-activated
OR7A10	0.366963	down-regulates	0.498861	down-regulates
BYSL	0.367184	down-regulates	0.968473	up-regulates
GFOD2	0.367917	down-regulates	0.853356	up-regulates
TLN1	0.367933	down-regulates	0.367933	up-regulates
PPA2	0.368366	down-regulates	0.368366	down-regulates
PTCD3	0.369563	down-regulates	0.736838	down-regulates
ADNP2	0.369809	down-regulates	0.609153	up-regulates
SNRNP40	0.369873	down-regulates	0.976069	down-regulates
FOXD4	0.370558	down-regulates	0.994003	up-regulates
REXO2	0.371053	down-regulates	0.762911	down-regulates
ORC5	0.371114	down-regulates	0.328817	up-regulates
RPS28	0.372422	down-regulates	0.817848	down-regulates
SLC35B1	0.372496	down-regulates	0.961034	up-regulates
HMGA1	0.374594	down-regulates	0.374594	up-regulates
NUMA1	0.374864	down-regulates	0.29047	down-regulates
RANGAP1	0.375331	down-regulates	0.685197	up-regulates
CYS1	0.376199	down-regulates	0.608747	down-regulates
DHX30	0.376542	down-regulates	0.487912	down-regulates
FEN1	0.377165	down-regulates	0.377165	up-regulates
GLRX3	0.377215	down-regulates	0.434958	up-regulates
HNRNPK	0.378151	down-regulates	0.300821	up-regulates
SIN3A	0.379517	down-regulates	0.379517	down-regulates
TUBB2A	0.379623	down-regulates	0.379623	up-regulates
ANAPC4	0.381071	down-regulates	0.047369	up-regulates	group3 - BA over-activated
ADAT3	0.381153	down-regulates	0.448768	down-regulates
ZC3H18	0.382325	down-regulates	0.918931	up-regulates
PRDM4	0.382741	down-regulates	0.754333	up-regulates
TSEN54	0.382876	down-regulates	0.382876	up-regulates
DPH2	0.383024	down-regulates	0.91218	down-regulates
DTYMK	0.38311	down-regulates	0.471938	up-regulates
E4F1	0.383194	down-regulates	0.635062	down-regulates
PSMB2	0.384679	down-regulates	0.384679	down-regulates
SNRPD1	0.384742	down-regulates	0.275385	up-regulates
ELP2	0.384767	down-regulates	0.483104	up-regulates
INTS6	0.384907	down-regulates	0.384907	up-regulates
UTP3	0.385158	down-regulates	0.318669	up-regulates
NCKAP1	0.385457	down-regulates	0.513606	down-regulates
ASF1B	0.386527	down-regulates	0.220077	down-regulates
UMPS	0.38669	down-regulates	0.913594	up-regulates
BCAR1	0.386775	down-regulates	0.515559	down-regulates
POTEI	0.386925	down-regulates	0.448698	down-regulates
RIOK1	0.386945	down-regulates	0.678076	up-regulates
POLR3C	0.386991	down-regulates	0.803694	down-regulates
PELP1	0.387599	down-regulates	0.868907	down-regulates
TREX2	0.388257	up-regulates	0.388257	up-regulates
ACD	0.38857	down-regulates	0.38857	up-regulates
SEPSECS	0.388592	down-regulates	0.388592	down-regulates
MOG	0.388747	down-regulates	0.947961	up-regulates
PDPK1	0.389301	down-regulates	0.432028	up-regulates
RACK1	0.389405	down-regulates	0.389405	up-regulates
ENY2	0.390622	down-regulates	0.58493	up-regulates
F8A1	0.390701	down-regulates	0.686487	up-regulates
TACC3	0.391215	down-regulates	0.87695	up-regulates
WDTC1	0.391841	down-regulates	0.752297	up-regulates
MPG	0.393044	down-regulates	0.665057	up-regulates
EXOSC9	0.393133	down-regulates	0.393133	up-regulates
ESYT1	0.394087	down-regulates	0.440003	down-regulates
STT3B	0.394516	down-regulates	0.84126	down-regulates
PAK1IP1	0.394713	down-regulates	0.207937	up-regulates
DOHH	0.394723	down-regulates	0.295058	down-regulates
HSPA9	0.394775	down-regulates	0.244207	up-regulates
NR2C2AP	0.395164	down-regulates	0.155515	up-regulates
ELAC2	0.395445	down-regulates	0.964079	down-regulates
OR2T5	0.395479	down-regulates	0.395479	down-regulates
PPIH	0.39647	down-regulates	0.39647	up-regulates
NBPF15	0.396521	down-regulates	0.669021	down-regulates
MRPS34	0.396617	down-regulates	0.25983	up-regulates
VBP1	0.396981	down-regulates	0.998751	down-regulates
MRPL45	0.397411	down-regulates	0.397411	down-regulates
RRN3	0.397423	down-regulates	0.39249	up-regulates
DCTN3	0.398665	down-regulates	0.089631	up-regulates
NBPF12	0.399663	down-regulates	0.811002	up-regulates
UBE2D3	0.400068	down-regulates	0.463352	up-regulates
BPTF	0.400596	down-regulates	0.400596	up-regulates
NDUFB3	0.400668	down-regulates	0.730753	up-regulates
CMTR1	0.400828	down-regulates	0.400828	down-regulates
LTV1	0.401159	down-regulates	0.401159	up-regulates
KDM6A	0.401283	down-regulates	0.401283	up-regulates
SPTLC1	0.401553	down-regulates	0.401553	up-regulates
MCM7	0.402397	down-regulates	0.608128	up-regulates
CDC45	0.403215	down-regulates	0.876318	down-regulates
ING3	0.403536	down-regulates	0.583818	down-regulates
ZNF830	0.40365	down-regulates	0.40365	up-regulates
HSPA14	0.404154	down-regulates	0.833213	up-regulates
RPS27A	0.404194	down-regulates	0.789455	down-regulates
HNRNPL	0.404578	down-regulates	0.404578	up-regulates
SNAPC1	0.405452	down-regulates	0.472066	up-regulates
PSMB1	0.405846	down-regulates	0.454037	down-regulates
PSMC6	0.40635	down-regulates	0.452632	down-regulates
DYNC1I2	0.40663	down-regulates	0.40663	up-regulates
TOR2A	0.407124	down-regulates	0.614763	up-regulates
THAP11	0.407862	down-regulates	0.407862	up-regulates
CTNNBL1	0.407877	down-regulates	0.402158	up-regulates
ZMAT2	0.408089	up-regulates	0.05842	up-regulates	group3 - BA over-activated
RPS10-NUDT3	0.408351	down-regulates	0.408351	up-regulates
DYNLL1	0.409386	down-regulates	0.409386	up-regulates
SNAPC3	0.409521	up-regulates	0.409521	up-regulates
COG1	0.409933	down-regulates	0.768622	up-regulates
PNN	0.410028	down-regulates	0.286453	up-regulates
DDX41	0.41032	down-regulates	0.756704	up-regulates
PRMT5	0.410475	down-regulates	0.762819	down-regulates
RFC2	0.413734	down-regulates	0.37144	up-regulates
NOL10	0.41385	down-regulates	0.370559	up-regulates
NCAPG2	0.414344	down-regulates	0.325675	up-regulates
PGPEP1	0.414363	down-regulates	0.450351	down-regulates
GSK3B	0.414363	down-regulates	0.459813	down-regulates
LETM1	0.414386	down-regulates	0.541935	up-regulates
EWSR1	0.414726	down-regulates	0.832479	down-regulates
MT2A	0.414961	down-regulates	0.414961	down-regulates
TUBGCP6	0.414989	down-regulates	0.414989	up-regulates
E2F6	0.4152	down-regulates	0.212049	down-regulates
SEH1L	0.415248	down-regulates	0.796118	up-regulates
SEC63	0.415513	down-regulates	0.454037	down-regulates
TP53RK	0.416082	down-regulates	0.482779	up-regulates
CBX1	0.416353	down-regulates	0.979812	down-regulates
RPL36AL	0.416436	down-regulates	0.653946	up-regulates
UNCX	0.416826	down-regulates	0.416826	up-regulates
NOMO3	0.41712	down-regulates	0.41712	down-regulates
PRIM2	0.417208	down-regulates	0.971969	up-regulates
RSL24D1	0.418487	down-regulates	0.813179	up-regulates
RPP14	0.41987	down-regulates	0.768603	up-regulates
RPS23	0.420248	down-regulates	0.582528	up-regulates
TTC4	0.420362	down-regulates	0.897532	up-regulates
DPPA2	0.42053	down-regulates	0.869499	down-regulates
PHF5A	0.421355	down-regulates	0.421355	up-regulates
SERPINB1	0.421388	down-regulates	0.419577	up-regulates
WDHD1	0.421548	down-regulates	0.39565	up-regulates
AARS	0.42183	down-regulates	0.870695	down-regulates
SOD1	0.422629	down-regulates	0.799659	up-regulates
C7orf26	0.422762	down-regulates	0.422762	up-regulates
CHMP1A	0.423641	down-regulates	0.588777	down-regulates
UPF2	0.424009	down-regulates	0.882681	up-regulates
POLR3A	0.424171	down-regulates	0.660974	down-regulates
DDX11	0.424488	down-regulates	0.707211	up-regulates
EIF3I	0.426018	down-regulates	0.266579	up-regulates
MARS	0.427245	down-regulates	0.427245	up-regulates
MRPS22	0.427662	down-regulates	0.782375	down-regulates
RPP21	0.428926	down-regulates	0.428926	up-regulates
FXN	0.429341	down-regulates	0.349295	up-regulates
PAF1	0.429574	down-regulates	0.19889	down-regulates
METTL16	0.430004	down-regulates	0.590271	up-regulates
CENPI	0.430026	down-regulates	0.293323	up-regulates
DRAP1	0.430175	down-regulates	0.919631	down-regulates
ATP6AP1	0.430621	down-regulates	0.430621	up-regulates
RNMT	0.431388	down-regulates	0.431388	up-regulates
UBR5	0.431948	down-regulates	0.704865	down-regulates
GTF2H3	0.432292	down-regulates	0.431704	up-regulates
GRB2	0.43279	down-regulates	0.43279	up-regulates
GOLGA6L1	0.433095	down-regulates	0.910779	up-regulates
VPS18	0.433325	down-regulates	0.622269	up-regulates
DDB1	0.435842	down-regulates	0.928878	down-regulates
HAUS1	0.436197	down-regulates	0.938141	up-regulates
ANAPC5	0.436775	down-regulates	0.576784	down-regulates
ZNF292	0.437231	down-regulates	0.437231	down-regulates
ALG14	0.437406	down-regulates	0.665203	down-regulates
SENP6	0.437503	down-regulates	0.437503	up-regulates
DMAP1	0.438012	up-regulates	0.951702	down-regulates
CDC6	0.439282	up-regulates	0.439282	up-regulates
PPME1	0.439517	down-regulates	0.439517	up-regulates
LARS2	0.440144	down-regulates	0.440144	up-regulates
PNKP	0.440345	down-regulates	0.238838	up-regulates
GATA1	0.440883	down-regulates	0.814337	up-regulates
TAF1D	0.44118	down-regulates	0.804395	down-regulates
NUDCD3	0.441425	up-regulates	0.441425	up-regulates
EMC7	0.441723	down-regulates	0.979262	up-regulates
HS6ST1	0.442077	down-regulates	0.717511	up-regulates
TMEM258	0.444279	down-regulates	0.444279	down-regulates
RPL7A	0.444758	down-regulates	0.944222	down-regulates
CDK11A	0.445266	down-regulates	0.496042	up-regulates
CPSF2	0.445285	down-regulates	0.969122	up-regulates
WEE1	0.445395	down-regulates	0.603279	down-regulates
BCAS2	0.445517	down-regulates	0.445517	up-regulates
ATP6V1G1	0.445911	down-regulates	0.754222	up-regulates
PEX19	0.445933	down-regulates	0.445933	up-regulates
SMNDC1	0.446407	down-regulates	0.290614	up-regulates
FTSJ3	0.448003	down-regulates	0.279825	down-regulates
CWF19L2	0.448418	down-regulates	0.882456	up-regulates
CHMP4B	0.448943	down-regulates	0.293464	down-regulates
PSMB3	0.449165	down-regulates	0.437838	down-regulates
FKBP9	0.449825	down-regulates	0.469111	down-regulates
BANF1	0.450114	down-regulates	0.869382	down-regulates
EIF3B	0.450115	down-regulates	0.449756	up-regulates
RPL5	0.450281	down-regulates	0.618814	up-regulates
ARMC6	0.450758	down-regulates	0.802505	down-regulates
DCTN2	0.451004	down-regulates	0.240125	up-regulates
DONSON	0.451858	down-regulates	0.451858	down-regulates
ANKRD49	0.451977	down-regulates	0.451977	down-regulates
FUNDC2	0.452949	down-regulates	0.424459	up-regulates
EIF4B	0.453093	down-regulates	0.667698	down-regulates
WDR24	0.453586	down-regulates	0.453586	up-regulates
FARSA	0.455375	down-regulates	0.455375	up-regulates
BCLAF1	0.45568	down-regulates	0.80484	up-regulates
SRRT	0.457352	down-regulates	0.416004	up-regulates
SLC7A6OS	0.458024	down-regulates	0.458024	up-regulates
PSMB5	0.45814	down-regulates	0.45814	down-regulates
KRR1	0.458698	down-regulates	0.832345	up-regulates
AARS2	0.458917	down-regulates	0.98186	down-regulates
TSFM	0.459557	down-regulates	0.946615	up-regulates
DPY19L4	0.460024	down-regulates	0.57561	down-regulates
NPLOC4	0.4602	down-regulates	0.4602	down-regulates
ATL2	0.461054	down-regulates	0.701486	up-regulates
RPS21	0.461725	down-regulates	0.873692	up-regulates
JAZF1	0.461905	down-regulates	0.0879674	up-regulates
COQ4	0.462446	down-regulates	0.462446	up-regulates
TAF13	0.463187	down-regulates	0.463187	down-regulates
C1QBP	0.465122	down-regulates	0.857241	down-regulates
ESYT2	0.465451	down-regulates	0.465451	up-regulates
CTBP2	0.465568	down-regulates	0.722385	up-regulates
RBBP8	0.466411	down-regulates	0.466411	up-regulates
SETD1A	0.466783	down-regulates	0.649149	up-regulates
PIK3C3	0.467338	down-regulates	0.467338	up-regulates
ZNF559	0.468434	down-regulates	0.555497	up-regulates
MRPL15	0.46932	down-regulates	0.490197	up-regulates
MRPS33	0.469444	down-regulates	0.469444	up-regulates
PRPF6	0.470013	down-regulates	0.470013	up-regulates
SETDB1	0.470056	down-regulates	0.73427	up-regulates
SMN2	0.470459	up-regulates	0.470459	up-regulates
HMX3	0.470972	down-regulates	0.365011	up-regulates
IGBP1	0.471197	down-regulates	0.471197	up-regulates
EIF2B5	0.471288	down-regulates	0.372449	up-regulates
KANSL1	0.471304	down-regulates	0.807794	up-regulates
PRXL2A	0.471491	down-regulates	0.471491	up-regulates
EIF4A1	0.472418	down-regulates	0.230301	down-regulates
ARIH1	0.472995	down-regulates	0.928292	up-regulates
TBCD	0.473154	down-regulates	0.742703	down-regulates
PPWD1	0.47435	down-regulates	0.47435	up-regulates
MYBL2	0.475168	up-regulates	0.369728	up-regulates
NELFA	0.475288	down-regulates	0.475288	down-regulates
MRTO4	0.475302	down-regulates	0.468179	up-regulates
CYREN	0.475551	down-regulates	0.615074	down-regulates
ATP1A1	0.476139	down-regulates	0.476139	up-regulates
SF3A2	0.476571	down-regulates	0.476571	up-regulates
SETD2	0.476849	down-regulates	0.476849	up-regulates
CPSF4	0.476849	down-regulates	0.811846	up-regulates
AIFM1	0.477295	down-regulates	0.865113	down-regulates
HAPLN2	0.477753	down-regulates	0.477753	up-regulates
GINS4	0.478897	up-regulates	0.478897	up-regulates
PPIL1	0.479854	down-regulates	0.73649	down-regulates
TAF6	0.47995	down-regulates	0.47995	up-regulates
MRPS27	0.480269	down-regulates	0.792131	up-regulates
HNRNPM	0.480659	down-regulates	0.919879	down-regulates
TFAM	0.480915	down-regulates	0.210239	up-regulates
ZNHIT3	0.48101	down-regulates	0.48101	up-regulates
ATP6V1A	0.481035	down-regulates	0.794124	up-regulates
MEF2A	0.481366	down-regulates	0.746826	down-regulates
EIF3J	0.481472	down-regulates	0.481472	down-regulates
ABCG1	0.481572	down-regulates	0.481572	up-regulates
GTF3C1	0.481955	down-regulates	0.772817	down-regulates
CFDP1	0.48242	down-regulates	0.48242	up-regulates
C1QTNF4	0.482789	down-regulates	0.969422	down-regulates
KCNA10	0.482845	down-regulates	0.813876	down-regulates
NDUFB10	0.483231	down-regulates	0.578324	up-regulates
CEP85	0.483616	down-regulates	0.483616	down-regulates
NMD3	0.485009	down-regulates	0.485009	up-regulates
TTI2	0.485985	down-regulates	0.522202	up-regulates
PFDN6	0.486139	down-regulates	0.571151	down-regulates
CENPT	0.486421	down-regulates	0.982386	down-regulates
SRSF7	0.486788	up-regulates	0.0245222	up-regulates	group3 - BA over-activated
RRP1	0.487429	down-regulates	0.487429	up-regulates
DPY19L2	0.48769	down-regulates	0.829744	up-regulates
DDX1	0.487894	down-regulates	0.741699	up-regulates
FOXS1	0.488312	up-regulates	0.258724	up-regulates
SLC4A5	0.48984	down-regulates	0.663765	down-regulates
SRSF1	0.489929	down-regulates	0.489929	up-regulates
RPS9	0.4905	down-regulates	0.872261	up-regulates
CCDC86	0.490986	down-regulates	0.490986	down-regulates
TFIP11	0.491955	down-regulates	0.888468	down-regulates
CMC4	0.491955	down-regulates	0.935849	down-regulates
RPP40	0.491977	down-regulates	0.841242	down-regulates
CAPZB	0.492018	down-regulates	0.649601	down-regulates
POP7	0.49287	down-regulates	0.49287	up-regulates
ERCC3	0.49332	down-regulates	0.49332	up-regulates
FBRSL1	0.493657	down-regulates	0.493657	up-regulates
TBL3	0.494104	down-regulates	0.494104	up-regulates
ZNF207	0.494514	down-regulates	0.494514	up-regulates
RPS19	0.494727	down-regulates	0.629238	down-regulates
NCAPH2	0.495569	down-regulates	0.495569	up-regulates
PABPN1	0.495595	down-regulates	0.495595	down-regulates
ELOF1	0.495685	down-regulates	0.967724	up-regulates
COPS3	0.497315	down-regulates	0.497315	down-regulates
MRPL42	0.497485	down-regulates	0.497485	down-regulates
COQ2	0.497544	down-regulates	0.882929	down-regulates
PSMC5	0.497809	down-regulates	0.497809	down-regulates
SART1	0.498396	down-regulates	0.0803137	up-regulates
VMP1	0.499013	down-regulates	0.499013	up-regulates
SACM1L	0.499815	down-regulates	0.408222	up-regulates
ZNHIT1	0.499861	up-regulates	0.499861	up-regulates
BAP1	0.500431	down-regulates	0.737534	up-regulates
TFPT	0.500945	down-regulates	0.500945	up-regulates
ARPC1B	0.502321	down-regulates	0.502321	up-regulates
KPNA6	0.504685	down-regulates	0.34663	up-regulates
ESF1	0.505708	down-regulates	0.834777	up-regulates
TIMM44	0.505796	down-regulates	0.505796	up-regulates
SRP68	0.506411	down-regulates	0.942527	up-regulates
MEX3A	0.506811	down-regulates	0.59114	up-regulates
TIPIN	0.507111	down-regulates	0.448888	up-regulates
MRGBP	0.507169	down-regulates	0.898077	up-regulates
RINT1	0.508057	down-regulates	0.847316	up-regulates
NACA	0.508638	down-regulates	0.508638	down-regulates
SAP30BP	0.509343	down-regulates	0.209177	up-regulates
PPP4C	0.509465	down-regulates	0.330382	up-regulates
SLC39A7	0.50976	down-regulates	0.991104	up-regulates
USP39	0.5099	down-regulates	0.919564	up-regulates
AAMP	0.509994	down-regulates	0.509994	up-regulates
DPH6	0.510209	down-regulates	0.577468	down-regulates
MEMO1	0.510351	down-regulates	0.288272	down-regulates
HIRA	0.510888	up-regulates	0.21759	up-regulates
EPS8L1	0.511252	down-regulates	0.511252	down-regulates
LENG8	0.513285	down-regulates	0.854436	down-regulates
TBCB	0.515536	down-regulates	0.434975	up-regulates
TIMELESS	0.516005	down-regulates	0.516005	up-regulates
MRPL49	0.516243	down-regulates	0.754916	down-regulates
NUB1	0.516402	down-regulates	0.32641	up-regulates
EIF2B3	0.516497	down-regulates	0.516497	up-regulates
TFAP4	0.516951	down-regulates	0.242133	up-regulates
GLB1	0.519776	down-regulates	0.747728	down-regulates
SLC39A9	0.520308	down-regulates	0.698092	down-regulates
ATIC	0.520545	down-regulates	0.213056	up-regulates
TCP1	0.520723	down-regulates	0.438885	up-regulates
DUT	0.521189	down-regulates	0.521189	up-regulates
PSAT1	0.521946	down-regulates	0.521946	down-regulates
SERBP1	0.522479	down-regulates	0.956791	down-regulates
ZBTB4	0.522799	down-regulates	0.890753	up-regulates
PHB2	0.52282	down-regulates	0.424716	up-regulates
RPS17	0.52306	down-regulates	0.405198	up-regulates
TARDBP	0.523105	down-regulates	0.336616	up-regulates
TUBB	0.523139	down-regulates	0.523139	up-regulates
NPAT	0.523298	up-regulates	0.858108	down-regulates
PSMG3	0.523799	down-regulates	0.457071	down-regulates
PGAM1	0.523926	down-regulates	0.523926	up-regulates
NPM3	0.524548	down-regulates	0.661735	down-regulates
COG6	0.525447	down-regulates	0.970521	down-regulates
PNPT1	0.526223	down-regulates	0.526223	up-regulates
NAGLU	0.527005	down-regulates	0.936636	up-regulates
COTL1	0.527035	down-regulates	0.554052	down-regulates
SNAPC4	0.527534	down-regulates	0.527534	down-regulates
BCS1L	0.527916	down-regulates	0.764572	up-regulates
TAF11	0.528094	down-regulates	0.907849	down-regulates
UBL5	0.528201	down-regulates	0.528201	up-regulates
PSMB7	0.528201	down-regulates	0.749464	up-regulates
METTL23	0.528678	down-regulates	0.649477	up-regulates
GTF3C4	0.528846	up-regulates	0.528846	up-regulates
RPAP3	0.528851	down-regulates	0.860528	down-regulates
GLMN	0.530233	down-regulates	0.530233	down-regulates
ESPN	0.532885	up-regulates	0.24846	down-regulates
PPP2CB	0.532913	down-regulates	0.715874	up-regulates
NOP58	0.533826	down-regulates	0.61261	up-regulates
RPUSD4	0.534832	down-regulates	0.534832	up-regulates
UPF3A	0.535196	down-regulates	0.29902	up-regulates
CARS	0.535455	down-regulates	0.535455	up-regulates
ARGLU1	0.536199	down-regulates	0.536199	up-regulates
CTU2	0.536213	down-regulates	0.316049	up-regulates
EMC1	0.536488	down-regulates	0.525881	up-regulates
GFER	0.536627	down-regulates	0.536627	up-regulates
MAX	0.537841	down-regulates	0.597581	up-regulates
PCID2	0.538264	down-regulates	0.538264	up-regulates
IMPA2	0.539268	down-regulates	0.622935	up-regulates
NUP35	0.539573	down-regulates	0.49285	up-regulates
ZBTB11	0.539734	down-regulates	0.423224	up-regulates
MRPL51	0.54004	down-regulates	0.942707	down-regulates
AFG3L2	0.540146	down-regulates	0.75306	up-regulates
MCM3	0.540863	up-regulates	0.240995	up-regulates
CENPC	0.541063	down-regulates	0.788635	down-regulates
PFN1	0.541293	down-regulates	0.628793	up-regulates
LRR1	0.541445	down-regulates	0.985757	down-regulates
DCUN1D5	0.541735	down-regulates	0.428824	up-regulates
KRTAP4-7	0.542052	down-regulates	0.542052	up-regulates
SMARCB1	0.544594	down-regulates	0.544594	up-regulates
HSPD1	0.5464	down-regulates	0.5464	up-regulates
MASTL	0.546787	down-regulates	0.44405	up-regulates
LSM4	0.547944	down-regulates	0.254072	up-regulates
SF1	0.54943	down-regulates	0.54943	up-regulates
GTF2E1	0.549567	up-regulates	0.549567	up-regulates
ZNF24	0.549671	down-regulates	0.867872	up-regulates
PABPC1	0.549859	down-regulates	0.720509	up-regulates
KAT7	0.550021	down-regulates	0.664147	down-regulates
ERVW-1	0.550867	down-regulates	0.864423	up-regulates
SP2	0.550995	down-regulates	0.932811	up-regulates
UBA1	0.551666	down-regulates	0.551666	up-regulates
TYK2	0.552237	down-regulates	0.552237	up-regulates
RNPC3	0.55259	down-regulates	0.797036	down-regulates
SETD5	0.552924	down-regulates	0.977713	down-regulates
GAB2	0.553894	down-regulates	0.727412	up-regulates
RPS18	0.554344	down-regulates	0.411828	up-regulates
ZNF253	0.554461	down-regulates	0.891191	down-regulates
ATP5F1B	0.554792	down-regulates	0.964628	up-regulates
SCFD1	0.555211	down-regulates	0.634494	up-regulates
S100A1	0.555845	down-regulates	0.0627473	down-regulates	group1 - BA under-activated
NFRKB	0.556082	down-regulates	0.556082	up-regulates
VPS25	0.556822	down-regulates	0.796101	down-regulates
MCM3AP	0.556967	up-regulates	0.267679	up-regulates
BRK1	0.557923	down-regulates	0.942527	down-regulates
PPP2R3C	0.55962	down-regulates	0.55962	up-regulates
ATP2A2	0.56041	down-regulates	0.56041	up-regulates
RPL7L1	0.560989	down-regulates	0.560989	up-regulates
BUB1	0.561578	down-regulates	0.561578	up-regulates
TPR	0.562534	up-regulates	0.243849	up-regulates
FYN	0.563881	up-regulates	0.563881	up-regulates
WDR18	0.564142	down-regulates	0.564142	up-regulates
POP1	0.564436	down-regulates	0.730579	up-regulates
MCRS1	0.564559	down-regulates	0.911722	down-regulates
DTL	0.565139	down-regulates	0.565139	up-regulates
PPP4R2	0.565455	down-regulates	0.225627	up-regulates
CDC73	0.56614	down-regulates	0.56614	up-regulates
SASS6	0.567494	down-regulates	0.567494	up-regulates
ZCCHC9	0.567852	down-regulates	0.648306	up-regulates
VHL	0.569036	down-regulates	0.799552	up-regulates
DKC1	0.570561	down-regulates	0.568594	down-regulates
UBAP1	0.571444	down-regulates	0.408368	down-regulates
ANAPC10	0.572136	down-regulates	0.572136	up-regulates
PDHA1	0.572138	down-regulates	0.806431	down-regulates
DICER1	0.572451	down-regulates	0.587954	down-regulates
SLU7	0.57261	down-regulates	0.720926	up-regulates
LDB1	0.572681	down-regulates	0.572681	up-regulates
LSM3	0.572752	down-regulates	0.0698743	up-regulates	group3 - BA over-activated
TNNT2	0.572752	down-regulates	0.758524	down-regulates
SRCAP	0.573084	down-regulates	0.573084	down-regulates
HMBOX1	0.573491	down-regulates	0.573491	up-regulates
PUF60	0.573655	down-regulates	0.498319	up-regulates
XRCC2	0.573708	down-regulates	0.573708	down-regulates
ARF4	0.57388	down-regulates	0.63917	down-regulates
PGK1	0.57517	down-regulates	0.725791	up-regulates
URB1	0.576012	down-regulates	0.479255	up-regulates
TSR2	0.576346	down-regulates	0.861518	up-regulates
RPS6	0.576948	down-regulates	0.752288	down-regulates
RPA1	0.577386	down-regulates	0.969272	up-regulates
KIF18A	0.57774	down-regulates	0.650514	up-regulates
PSTK	0.578132	down-regulates	0.859495	up-regulates
MIS12	0.579072	down-regulates	0.889842	down-regulates
RAC1	0.579483	down-regulates	0.313932	up-regulates
MCM4	0.581192	down-regulates	0.581192	down-regulates
MMS22L	0.58153	down-regulates	0.58153	up-regulates
VPS13D	0.581575	down-regulates	0.581575	up-regulates
ATP5PD	0.582777	down-regulates	0.475209	up-regulates
SDHD	0.583234	down-regulates	0.624869	down-regulates
SERF2	0.583639	down-regulates	0.583639	up-regulates
SRP14	0.583671	down-regulates	0.368348	down-regulates
BAG6	0.584998	down-regulates	0.584998	up-regulates
MRPL35	0.585327	down-regulates	0.98156	up-regulates
HMGCR	0.585674	down-regulates	0.898219	up-regulates
KRI1	0.5862	down-regulates	0.667909	up-regulates
EEFSEC	0.586438	down-regulates	0.463888	up-regulates
ATRIP	0.586925	down-regulates	0.788587	up-regulates
DHX33	0.587246	down-regulates	0.587246	down-regulates
EXOSC10	0.588364	down-regulates	0.588364	up-regulates
CCDC6	0.588458	down-regulates	0.638178	down-regulates
PWP1	0.590562	down-regulates	0.835951	up-regulates
RPS3A	0.590954	down-regulates	0.863586	up-regulates
EPRS	0.591382	down-regulates	0.591382	up-regulates
CFL1	0.591454	down-regulates	0.591454	down-regulates
PPIE	0.594379	down-regulates	0.121505	up-regulates
RAB6A	0.595349	down-regulates	0.886687	down-regulates
TNRC6A	0.59777	down-regulates	0.143479	up-regulates
MED19	0.597924	up-regulates	0.559444	down-regulates
UQCRFS1	0.599556	down-regulates	0.278205	up-regulates
FAM136A	0.600268	down-regulates	0.600268	up-regulates
GINS1	0.6005	down-regulates	0.6005	up-regulates
HMGB3	0.6005	down-regulates	0.28105	down-regulates
NUDC	0.600612	down-regulates	0.855222	up-regulates
PSMA5	0.601093	down-regulates	0.67234	up-regulates
NSL1	0.601298	down-regulates	0.696167	down-regulates
ATP6V1E1	0.601708	down-regulates	0.687731	up-regulates
TWSG1	0.601859	down-regulates	0.872261	up-regulates
SAP18	0.601881	down-regulates	0.182533	up-regulates
COPA	0.602135	down-regulates	0.902044	up-regulates
NUDT21	0.60221	up-regulates	0.433271	up-regulates
FASTKD5	0.602595	down-regulates	0.602595	down-regulates
RPS10	0.602991	down-regulates	0.602991	up-regulates
HHEX	0.603114	down-regulates	0.841629	down-regulates
SEC62	0.603409	down-regulates	0.603409	up-regulates
SPDYE2	0.603673	down-regulates	0.814783	up-regulates
LAMTOR2	0.604207	down-regulates	0.872853	up-regulates
MRPL16	0.605236	down-regulates	0.910183	down-regulates
DNAJC17	0.606015	down-regulates	0.606015	up-regulates
MRPS18A	0.607283	down-regulates	0.763621	up-regulates
SPC24	0.608089	down-regulates	0.608089	up-regulates
YARS2	0.608412	down-regulates	0.749718	up-regulates
RFT1	0.609788	down-regulates	0.749437	down-regulates
MBIP	0.610149	down-regulates	0.401784	up-regulates
SARS2	0.610839	down-regulates	0.610839	down-regulates
CUL7	0.611119	down-regulates	0.611119	down-regulates
HUWE1	0.611192	down-regulates	0.250725	up-regulates
PTMA	0.611227	down-regulates	0.956742	up-regulates
EXOSC7	0.611228	down-regulates	0.703005	up-regulates
CDC23	0.611248	down-regulates	0.611248	up-regulates
HECTD1	0.611455	down-regulates	0.928181	down-regulates
NAPG	0.611485	down-regulates	0.389199	up-regulates
TOMM22	0.611707	down-regulates	0.832479	up-regulates
YBX3	0.611905	down-regulates	0.611905	up-regulates
ECD	0.612093	down-regulates	0.612093	up-regulates
EXOSC2	0.612627	down-regulates	0.612627	up-regulates
CRCP	0.612754	down-regulates	0.711493	down-regulates
THAP1	0.612791	down-regulates	0.612791	down-regulates
RPS2	0.613235	down-regulates	0.613235	down-regulates
ZC3H8	0.614423	down-regulates	0.109659	up-regulates
CHMP5	0.614639	down-regulates	0.614639	down-regulates
FARS2	0.614672	down-regulates	0.614672	up-regulates
WNK1	0.61512	down-regulates	0.722761	down-regulates
UBC	0.616071	down-regulates	0.851955	down-regulates
KIF23	0.616611	down-regulates	0.616611	up-regulates
U2AF1	0.61738	down-regulates	0.61738	up-regulates
ZBTB17	0.617762	down-regulates	0.617762	up-regulates
SART3	0.617855	up-regulates	0.0802449	up-regulates
RAD21	0.618134	down-regulates	0.618134	down-regulates
SUPT5H	0.619545	down-regulates	0.477274	down-regulates
WDR75	0.619672	down-regulates	0.619672	down-regulates
SRF	0.619758	down-regulates	0.819065	up-regulates
PPIL2	0.619878	down-regulates	0.439184	up-regulates
OGT	0.620491	down-regulates	0.195655	down-regulates
COX15	0.621044	down-regulates	0.621044	up-regulates
ECT2	0.62197	down-regulates	0.844273	up-regulates
METTL21A	0.622277	down-regulates	0.36927	down-regulates
RPS12	0.622393	down-regulates	0.681794	down-regulates
LUC7L3	0.62258	down-regulates	0.62258	down-regulates
FAM133B	0.623057	down-regulates	0.651379	up-regulates
ACTR3	0.623416	down-regulates	0.968473	up-regulates
RPL10	0.624176	down-regulates	0.624176	down-regulates
NAA50	0.624562	down-regulates	0.624562	up-regulates
EXOSC8	0.625067	down-regulates	0.724458	up-regulates
NCAPD3	0.625396	down-regulates	0.435997	up-regulates
COX5A	0.625552	down-regulates	0.625552	up-regulates
POGLUT3	0.625813	up-regulates	0.431572	up-regulates
HIST1H2AI	0.626349	down-regulates	0.626349	down-regulates
RABGGTA	0.627539	down-regulates	0.46769	up-regulates
RPS3	0.628003	down-regulates	0.804395	down-regulates
NAA20	0.628357	down-regulates	0.628357	down-regulates
VPS72	0.630188	down-regulates	0.630188	up-regulates
TAF3	0.630268	down-regulates	0.230254	up-regulates
PPA1	0.63115	down-regulates	0.0390226	up-regulates	group3 - BA over-activated
TAF6L	0.631534	down-regulates	0.631534	down-regulates
PTPN23	0.631675	down-regulates	0.631675	up-regulates
SEM1	0.631817	up-regulates	0.00730717	up-regulates	group3 - BA over-activated
UBE2N	0.632556	down-regulates	0.345993	up-regulates
RPN1	0.632673	down-regulates	0.851145	down-regulates
RBM17	0.632701	down-regulates	0.389182	up-regulates
INTS11	0.634397	up-regulates	0.542686	up-regulates
PRPF31	0.635145	up-regulates	0.635145	up-regulates
CDK7	0.635213	up-regulates	0.635213	up-regulates
PES1	0.635556	down-regulates	0.682564	up-regulates
NOC4L	0.636259	down-regulates	0.911176	up-regulates
CDC5L	0.636318	down-regulates	0.636318	down-regulates
COPS6	0.636349	down-regulates	0.38668	up-regulates
EXOC8	0.636358	down-regulates	0.875777	up-regulates
CENPK	0.636982	down-regulates	0.0342351	up-regulates	group3 - BA over-activated
RSL1D1	0.636996	up-regulates	0.636996	up-regulates
IPO9	0.637558	up-regulates	0.570025	up-regulates
FAU	0.637743	down-regulates	0.316557	down-regulates
SPTSSA	0.6379	down-regulates	0.6379	down-regulates
TADA3	0.63991	down-regulates	0.617374	up-regulates
GTF2E2	0.640198	up-regulates	0.256072	up-regulates
CDC40	0.640311	up-regulates	0.279198	up-regulates
RNASEH2C	0.641256	down-regulates	0.661754	up-regulates
GUK1	0.643192	down-regulates	0.749093	up-regulates
ARPC3	0.643271	down-regulates	0.399745	up-regulates
INF2	0.643556	down-regulates	0.643556	up-regulates
ZNF787	0.643861	down-regulates	0.643861	up-regulates
USP9X	0.643958	down-regulates	0.74299	down-regulates
THOC3	0.644375	down-regulates	0.959187	up-regulates
SUPT20H	0.644881	down-regulates	0.301377	down-regulates
C19orf25	0.64855	down-regulates	0.73395	down-regulates
MEN1	0.650084	down-regulates	0.650084	down-regulates
LIMS1	0.65014	down-regulates	0.65014	up-regulates
RBM19	0.650612	down-regulates	0.650612	down-regulates
ACTR5	0.650875	down-regulates	0.650875	up-regulates
DPM2	0.650992	down-regulates	0.770167	down-regulates
NSMCE2	0.652403	down-regulates	0.724498	up-regulates
DYNC1H1	0.652635	down-regulates	0.652635	down-regulates
RPL32	0.652806	down-regulates	0.652806	down-regulates
NAE1	0.652986	down-regulates	0.652986	down-regulates
RFC5	0.653163	down-regulates	0.653163	up-regulates
QRSL1	0.653625	down-regulates	0.516386	up-regulates
POLR2L	0.654377	down-regulates	0.654377	up-regulates
BRIP1	0.654709	down-regulates	0.8838	up-regulates
COPS5	0.654911	down-regulates	0.836147	down-regulates
SYS1	0.655117	down-regulates	0.62925	up-regulates
MBD3	0.656572	down-regulates	0.998973	up-regulates
MED31	0.658012	down-regulates	0.946166	down-regulates
DDX49	0.659118	down-regulates	0.659118	down-regulates
ATP5PO	0.65927	down-regulates	0.432784	up-regulates
EXOSC4	0.65969	down-regulates	0.65969	up-regulates
GPN3	0.659962	down-regulates	0.736177	down-regulates
MED28	0.660317	down-regulates	0.692808	up-regulates
DSN1	0.660339	down-regulates	0.660339	up-regulates
POLR3F	0.660958	down-regulates	0.926141	down-regulates
MED12	0.661121	up-regulates	0.916814	down-regulates
CCNH	0.661505	down-regulates	0.670236	up-regulates
BRIX1	0.661572	up-regulates	0.661572	down-regulates
KLF7	0.662326	down-regulates	0.492149	up-regulates
DNTTIP2	0.662403	down-regulates	0.625083	down-regulates
RPL28	0.664442	down-regulates	0.714845	up-regulates
BRD2	0.666488	down-regulates	0.980161	down-regulates
RTF1	0.666576	down-regulates	0.834777	down-regulates
HAUS5	0.667372	up-regulates	0.667372	up-regulates
RPS4X	0.667578	down-regulates	0.826522	up-regulates
MDN1	0.667709	down-regulates	0.799464	up-regulates
NRBP1	0.668152	down-regulates	0.368965	up-regulates
RPLP2	0.668275	down-regulates	0.833912	up-regulates
MMP17	0.668555	down-regulates	0.668555	up-regulates
TPP2	0.6688	down-regulates	0.780447	up-regulates
GMPPB	0.669105	down-regulates	0.735988	down-regulates
SSU72	0.669761	down-regulates	0.669761	up-regulates
ZNF84	0.670805	down-regulates	0.41751	down-regulates
SDHC	0.671686	down-regulates	0.851783	up-regulates
UBE2H	0.673527	down-regulates	0.957989	up-regulates
TRMT10C	0.674201	down-regulates	0.829402	down-regulates
CHTF18	0.674646	down-regulates	0.674646	up-regulates
USP8	0.675063	down-regulates	0.975615	down-regulates
NFYC	0.675369	up-regulates	0.119327	up-regulates
POLR2E	0.675554	down-regulates	0.675554	down-regulates
NCBP2	0.676271	down-regulates	0.789775	up-regulates
OR4F4	0.67653	down-regulates	0.88773	down-regulates
RPN2	0.676591	down-regulates	0.676591	up-regulates
RAD51D	0.676655	down-regulates	0.676655	down-regulates
POLR2F	0.676791	down-regulates	0.876456	down-regulates
MRPL22	0.677437	down-regulates	0.518674	up-regulates
NOL12	0.677801	down-regulates	0.677801	up-regulates
BUD31	0.679303	down-regulates	0.832137	up-regulates
IPO13	0.679331	down-regulates	0.794958	down-regulates
PITRM1	0.679957	up-regulates	0.679957	down-regulates
UXT	0.68023	up-regulates	0.68023	up-regulates
CASP8AP2	0.680237	up-regulates	0.201689	up-regulates
HSD17B10	0.680786	down-regulates	0.680786	up-regulates
SCAF1	0.68097	down-regulates	0.887486	down-regulates
POLR2B	0.681714	down-regulates	0.919624	up-regulates
HINFP	0.682554	down-regulates	0.466737	down-regulates
LSM7	0.682928	down-regulates	0.682928	up-regulates
WDR92	0.683743	down-regulates	0.880461	down-regulates
ARMC7	0.684343	down-regulates	0.297259	up-regulates
TPRKB	0.68446	down-regulates	0.401669	up-regulates
RPL23A	0.686609	down-regulates	0.686609	up-regulates
NASP	0.687769	down-regulates	0.687769	up-regulates
POT1	0.688873	down-regulates	0.355706	up-regulates
RPL35A	0.690034	up-regulates	0.690034	up-regulates
WDR12	0.691044	up-regulates	0.273834	up-regulates
WDR5	0.691976	up-regulates	0.691976	down-regulates
HEATR1	0.692115	up-regulates	0.692115	up-regulates
HAUS8	0.692286	down-regulates	0.155709	up-regulates
LSM2	0.692364	down-regulates	0.686336	up-regulates
GTF3C5	0.692449	down-regulates	0.830086	down-regulates
LPIN1	0.693493	down-regulates	0.281923	down-regulates
IMP3	0.694011	up-regulates	0.694011	down-regulates
PDCD6	0.694495	down-regulates	0.694495	up-regulates
KPNB1	0.694633	up-regulates	0.694633	down-regulates
TRRAP	0.695187	down-regulates	0.695187	down-regulates
TAF10	0.69548	down-regulates	0.69548	up-regulates
ZNF131	0.695976	down-regulates	0.695976	down-regulates
MED26	0.696652	down-regulates	0.860195	up-regulates
RBBP4	0.698134	down-regulates	0.0881838	up-regulates
RPS8	0.699226	down-regulates	0.699226	up-regulates
MYC	0.700018	down-regulates	0.700018	up-regulates
RNF40	0.700963	down-regulates	0.415398	down-regulates
PPP6C	0.701238	up-regulates	0.701238	up-regulates
SF3A3	0.701652	down-regulates	0.701652	up-regulates
CNOT9	0.701948	down-regulates	0.701948	up-regulates
PRPF38B	0.702846	down-regulates	0.993753	up-regulates
SET	0.702852	down-regulates	0.114112	up-regulates
HARS2	0.70297	down-regulates	0.70297	up-regulates
RPS5	0.70426	down-regulates	0.70426	down-regulates
RPA3	0.704455	down-regulates	0.578872	up-regulates
MRPL13	0.705609	down-regulates	0.705609	up-regulates
PPP2CA	0.705782	down-regulates	0.699379	up-regulates
TUBGCP4	0.705809	up-regulates	0.207376	up-regulates
NEDD8-MDP1	0.706319	up-regulates	0.706319	up-regulates
ZNRD1	0.706433	down-regulates	0.706433	up-regulates
POLRMT	0.706435	down-regulates	0.706435	up-regulates
MED14	0.707143	down-regulates	0.707143	down-regulates
KIF4A	0.707565	down-regulates	0.92609	down-regulates
HMGB1	0.709206	down-regulates	0.709206	up-regulates
CCDC59	0.709486	down-regulates	0.709486	down-regulates
NUP54	0.710061	up-regulates	0.768715	up-regulates
SH3KBP1	0.710064	up-regulates	0.939736	down-regulates
PPP1R2	0.710325	down-regulates	0.657994	up-regulates
UQCC2	0.710661	up-regulates	0.710661	down-regulates
INTS3	0.711404	up-regulates	0.244818	up-regulates
RPL15	0.711997	up-regulates	0.554413	up-regulates
USF2	0.712657	down-regulates	0.712657	down-regulates
RPL10A	0.712936	up-regulates	0.633605	down-regulates
NAT10	0.713187	down-regulates	0.985308	down-regulates
USP37	0.713469	down-regulates	0.713469	up-regulates
CDC37	0.714045	down-regulates	0.714045	up-regulates
RPS24	0.71416	down-regulates	0.864522	down-regulates
BARD1	0.714253	up-regulates	0.714253	up-regulates
SDC1	0.715234	down-regulates	0.814101	up-regulates
BOP1	0.715373	down-regulates	0.715373	down-regulates
CNOT1	0.71539	down-regulates	0.0382885	up-regulates	group3 - BA over-activated
PCBP1	0.715589	down-regulates	0.337735	up-regulates
GTF2F1	0.716522	down-regulates	0.986007	up-regulates
RPTOR	0.716596	down-regulates	0.39936	up-regulates
ZNF676	0.717017	down-regulates	0.717017	up-regulates
HDAC7	0.717276	up-regulates	0.245358	up-regulates
HNRNPDL	0.717497	down-regulates	0.713778	up-regulates
BDP1	0.717753	down-regulates	0.769864	up-regulates
TEN1	0.718719	down-regulates	0.718719	up-regulates
SNRPA1	0.718858	down-regulates	0.813714	down-regulates
PSMA3	0.719237	down-regulates	0.382997	down-regulates
TSEN2	0.720125	down-regulates	0.426049	up-regulates
CENPJ	0.720158	down-regulates	0.614039	up-regulates
STIL	0.72128	down-regulates	0.72128	up-regulates
NUBP2	0.722507	down-regulates	0.307616	up-regulates
LAMB1	0.722756	down-regulates	0.941979	up-regulates
DDX56	0.72312	down-regulates	0.72312	up-regulates
MPHOSPH10	0.724196	down-regulates	0.724196	down-regulates
NOL9	0.724204	down-regulates	0.758096	up-regulates
BUD13	0.724583	down-regulates	0.724583	up-regulates
RPS13	0.724855	down-regulates	0.936945	down-regulates
CCDC137	0.724881	down-regulates	0.724881	up-regulates
UTP23	0.725014	down-regulates	0.725014	up-regulates
RPS26	0.72564	down-regulates	0.936896	down-regulates
ARCN1	0.726321	down-regulates	0.776613	up-regulates
ADAM10	0.72734	up-regulates	0.72734	down-regulates
EIF3E	0.727674	down-regulates	0.449658	up-regulates
CHMP6	0.728068	down-regulates	0.728068	down-regulates
SDE2	0.728294	down-regulates	0.627284	up-regulates
LMO2	0.728792	down-regulates	0.728792	down-regulates
CTCF	0.729342	down-regulates	0.729342	down-regulates
SMC3	0.729502	down-regulates	0.729502	down-regulates
CD3EAP	0.729672	up-regulates	0.669684	up-regulates
PPAN	0.729917	down-regulates	0.635647	up-regulates
INTS8	0.730557	up-regulates	0.0832389	up-regulates
TFDP1	0.731005	down-regulates	0.856093	up-regulates
MIPEP	0.732409	down-regulates	0.732409	down-regulates
INTS7	0.733277	up-regulates	0.3317	up-regulates
CYP4F11	0.734024	down-regulates	0.734024	up-regulates
TAF1	0.734336	down-regulates	0.734336	down-regulates
ALG2	0.73436	down-regulates	0.589787	up-regulates
NOL7	0.734575	down-regulates	0.734575	up-regulates
ATF5	0.735029	up-regulates	0.735029	up-regulates
NOM1	0.735636	up-regulates	0.735636	down-regulates
NDUFAF5	0.73605	down-regulates	0.73605	down-regulates
GABPB1	0.736486	down-regulates	0.683133	down-regulates
CHAF1A	0.736829	down-regulates	0.162158	up-regulates
CRNKL1	0.73698	down-regulates	0.73698	up-regulates
RPL24	0.737349	up-regulates	0.737349	up-regulates
XPO1	0.737453	up-regulates	0.938289	down-regulates
RRP12	0.737641	down-regulates	0.737641	up-regulates
CDK9	0.73822	down-regulates	0.73822	down-regulates
LSG1	0.738829	up-regulates	0.738829	up-regulates
DIMT1	0.739606	down-regulates	0.989755	up-regulates
PSMG1	0.739657	down-regulates	0.739657	down-regulates
NKAPD1	0.739863	down-regulates	0.739863	down-regulates
DDX10	0.740346	down-regulates	0.740346	up-regulates
RAE1	0.741109	down-regulates	0.402214	up-regulates
CDT1	0.741185	up-regulates	0.168825	up-regulates
HERC1	0.742024	down-regulates	0.742024	up-regulates
EIF3G	0.74223	down-regulates	0.74223	up-regulates
RPF1	0.742275	down-regulates	0.353898	up-regulates
CDC27	0.742643	down-regulates	0.440585	up-regulates
MED10	0.742859	down-regulates	0.9527	up-regulates
PCBP2	0.74328	down-regulates	0.80303	up-regulates
CHCHD3	0.743358	down-regulates	0.931868	up-regulates
POLR2K	0.744041	down-regulates	0.744041	up-regulates
METAP2	0.744266	down-regulates	0.744266	up-regulates
PABPC4	0.744645	down-regulates	0.744645	down-regulates
SURF6	0.744885	down-regulates	0.758	up-regulates
RBMX	0.745066	down-regulates	0.581554	up-regulates
ACTR6	0.745216	up-regulates	0.745216	up-regulates
EIF5	0.745399	down-regulates	0.745399	up-regulates
INTS1	0.745717	up-regulates	0.0777065	up-regulates
ZNHIT6	0.746471	down-regulates	0.746471	down-regulates
SNRNP35	0.746521	down-regulates	0.776992	down-regulates
HCFC1	0.747046	up-regulates	0.747046	down-regulates
CCND1	0.747261	down-regulates	0.747261	up-regulates
THOC2	0.747734	up-regulates	0.687885	down-regulates
DHX8	0.748019	down-regulates	0.840176	down-regulates
DHDDS	0.748587	down-regulates	0.842511	up-regulates
CS	0.749311	down-regulates	0.807595	up-regulates
WDR26	0.749403	down-regulates	0.880062	down-regulates
RPLP1	0.749539	up-regulates	0.749539	down-regulates
SRBD1	0.750245	down-regulates	0.8383	up-regulates
ZNF335	0.750427	down-regulates	0.750427	down-regulates
CARF	0.750469	down-regulates	0.865704	down-regulates
CHAF1B	0.750499	down-regulates	0.0611479	up-regulates	group3 - BA over-activated
DCLRE1B	0.750619	down-regulates	0.959736	up-regulates
ARPC2	0.75129	down-regulates	0.75129	up-regulates
ANLN	0.751393	down-regulates	0.635324	up-regulates
MALSU1	0.75192	down-regulates	0.876557	down-regulates
PIAS4	0.752251	up-regulates	0.826564	up-regulates
ATP6V0D1	0.752977	down-regulates	0.752977	up-regulates
RRM2	0.753173	up-regulates	0.753173	up-regulates
WDR3	0.753425	up-regulates	0.753425	down-regulates
DHODH	0.754222	down-regulates	0.754222	up-regulates
HBS1L	0.755142	down-regulates	0.755142	down-regulates
IMP4	0.755461	down-regulates	0.438213	up-regulates
NUP133	0.756752	up-regulates	0.756752	up-regulates
POLE	0.757633	up-regulates	0.757633	down-regulates
GPS1	0.757805	up-regulates	0.466222	up-regulates
RPS19BP1	0.758478	down-regulates	0.709188	up-regulates
PSMD1	0.758668	down-regulates	0.758668	up-regulates
MPHOSPH6	0.758886	down-regulates	0.758886	up-regulates
RFC3	0.759702	down-regulates	0.282494	up-regulates
POLA1	0.76044	down-regulates	0.76044	up-regulates
SNRNP70	0.760764	down-regulates	0.71754	up-regulates
DDX23	0.761552	up-regulates	0.761552	up-regulates
TPI1	0.761816	down-regulates	0.761816	down-regulates
PFDN2	0.762532	down-regulates	0.762532	down-regulates
TBCC	0.76313	down-regulates	0.76313	up-regulates
PPP1R37	0.763498	up-regulates	0.309151	up-regulates
WDR1	0.763549	down-regulates	0.763549	up-regulates
RFC4	0.764364	down-regulates	0.764364	up-regulates
TSR1	0.764495	down-regulates	0.219324	down-regulates
KIAA0586	0.764709	down-regulates	0.764709	up-regulates
ZFP69B	0.765708	down-regulates	0.765708	up-regulates
MCM5	0.766022	down-regulates	0.254136	up-regulates
SRSF10	0.766167	down-regulates	0.97067	down-regulates
STAT5B	0.766315	down-regulates	0.766315	down-regulates
SMC1A	0.767368	down-regulates	0.767368	down-regulates
SON	0.767973	down-regulates	0.767973	down-regulates
RPL13A	0.768402	down-regulates	0.768402	up-regulates
NOP9	0.768874	down-regulates	0.768874	up-regulates
NOLC1	0.769024	up-regulates	0.769024	down-regulates
SNRPF	0.769173	down-regulates	0.769173	down-regulates
LEO1	0.769202	down-regulates	0.66131	up-regulates
RPS25	0.769417	down-regulates	0.769417	up-regulates
DCTN5	0.769465	down-regulates	0.769465	up-regulates
WBP1	0.770135	down-regulates	0.770135	down-regulates
NOP2	0.770595	down-regulates	0.6082	down-regulates
C12orf45	0.771285	down-regulates	0.771285	up-regulates
WDR43	0.772136	down-regulates	0.772136	down-regulates
SLC7A5	0.772631	down-regulates	0.87835	down-regulates
ARHGAP6	0.773669	up-regulates	0.151834	up-regulates
EIF2B1	0.775181	up-regulates	0.40032	up-regulates
TOPBP1	0.775959	up-regulates	0.775959	down-regulates
CPEB1	0.776137	down-regulates	0.776137	up-regulates
MRPS14	0.776149	down-regulates	0.776149	up-regulates
CDIPT	0.776464	down-regulates	0.776464	up-regulates
HOXC10	0.776525	down-regulates	0.776525	down-regulates
SEC61A1	0.776623	down-regulates	0.776623	down-regulates
POLD2	0.777104	down-regulates	0.503409	up-regulates
CSTF3	0.777153	down-regulates	0.810044	down-regulates
ABT1	0.778005	up-regulates	0.778005	up-regulates
BRCA2	0.779704	down-regulates	0.465363	up-regulates
C1D	0.781092	down-regulates	0.803474	up-regulates
CMPK1	0.781214	down-regulates	0.781214	up-regulates
COG4	0.781263	down-regulates	0.977713	up-regulates
WDR46	0.781502	down-regulates	0.781502	down-regulates
NUFIP1	0.781586	down-regulates	0.781586	up-regulates
EXOSC1	0.78169	up-regulates	0.78169	up-regulates
POU3F1	0.782219	up-regulates	0.782219	down-regulates
IMPDH2	0.782302	down-regulates	0.879716	up-regulates
PSMC4	0.782551	down-regulates	0.560481	down-regulates
AKIRIN2	0.78379	down-regulates	0.985558	up-regulates
INO80	0.784058	down-regulates	0.784058	up-regulates
CCT3	0.784094	down-regulates	0.784094	up-regulates
NAA15	0.784274	down-regulates	0.784274	up-regulates
RPL12	0.785423	up-regulates	0.654054	up-regulates
RPS11	0.786307	down-regulates	0.971769	down-regulates
RPP38	0.787328	up-regulates	0.787328	down-regulates
USP36	0.78747	down-regulates	0.769834	up-regulates
TXN	0.78969	down-regulates	0.78969	up-regulates
CNOT3	0.790078	down-regulates	0.0691585	up-regulates	group3 - BA over-activated
UTP25	0.790765	down-regulates	0.634285	up-regulates
NUP153	0.791306	down-regulates	0.0777209	up-regulates
MFAP1	0.791498	up-regulates	0.139779	up-regulates
RPA2	0.791498	down-regulates	0.668401	up-regulates
RPL29	0.791597	down-regulates	0.791597	up-regulates
DPAGT1	0.791619	down-regulates	0.84815	up-regulates
SKA3	0.791771	down-regulates	0.317375	up-regulates
SPCS2	0.791825	down-regulates	0.791825	down-regulates
KTI12	0.791902	down-regulates	0.791902	down-regulates
EBNA1BP2	0.79228	down-regulates	0.507717	up-regulates
ZCRB1	0.792512	down-regulates	0.792512	down-regulates
NOC3L	0.793635	down-regulates	0.790101	up-regulates
ACSS2	0.793774	down-regulates	0.81027	up-regulates
CLASRP	0.794143	up-regulates	0.189868	down-regulates
TUBG1	0.79516	down-regulates	0.383344	up-regulates
ESPL1	0.79549	down-regulates	0.79549	up-regulates
NHP2	0.795669	down-regulates	0.795669	up-regulates
EMC3	0.796717	down-regulates	0.796717	up-regulates
CCNB1	0.796914	down-regulates	0.796914	down-regulates
RPL36	0.797026	up-regulates	0.944366	up-regulates
VPS35	0.797262	up-regulates	0.797262	down-regulates
MRPL18	0.797522	down-regulates	0.815567	down-regulates
PRPF19	0.799388	down-regulates	0.799388	up-regulates
VPS29	0.799827	down-regulates	0.530919	up-regulates
TRA2B	0.800013	down-regulates	0.588281	down-regulates
STRIP1	0.80029	down-regulates	0.875222	up-regulates
SYNGR3	0.800653	down-regulates	0.523925	up-regulates
VPS41	0.8017	down-regulates	0.77282	up-regulates
GTF2H4	0.802715	up-regulates	0.458368	up-regulates
MED18	0.804363	down-regulates	0.804363	down-regulates
EEF2	0.804663	down-regulates	0.804663	down-regulates
RPL35	0.804807	up-regulates	0.706984	down-regulates
NUP107	0.805478	up-regulates	0.805478	up-regulates
TMEM161B	0.805964	down-regulates	0.262348	up-regulates
CENPW	0.807013	up-regulates	0.181628	up-regulates
NUP160	0.807302	down-regulates	0.656622	down-regulates
CEBPZ	0.807988	up-regulates	0.807988	up-regulates
TAF1A	0.808189	up-regulates	0.912522	up-regulates
SMC6	0.808755	down-regulates	0.163662	up-regulates
DPH1	0.808868	down-regulates	0.808868	down-regulates
RNF20	0.809178	down-regulates	0.852422	down-regulates
RPL13	0.80951	up-regulates	0.80951	up-regulates
EXOC5	0.810103	down-regulates	0.901151	down-regulates
DYNLRB1	0.81041	down-regulates	0.81041	down-regulates
CPNE1	0.810884	down-regulates	0.810884	up-regulates
URI1	0.811059	up-regulates	0.620566	up-regulates
UBA3	0.814002	down-regulates	0.525765	down-regulates
EXOC7	0.814464	down-regulates	0.814464	up-regulates
TANGO6	0.814678	down-regulates	0.814678	up-regulates
XAB2	0.814804	down-regulates	0.869827	down-regulates
LSM5	0.814978	up-regulates	0.59765	up-regulates
DNM1L	0.814997	down-regulates	0.874876	down-regulates
SKP1	0.815618	down-regulates	0.570653	up-regulates
POP4	0.81567	down-regulates	0.460123	up-regulates
ZNF720	0.815947	down-regulates	0.815947	up-regulates
RBMX2	0.816685	down-regulates	0.704851	up-regulates
NUP62	0.816867	up-regulates	0.816867	up-regulates
POLA2	0.816957	down-regulates	0.599178	up-regulates
CTPS1	0.817505	up-regulates	0.817505	up-regulates
MRPL21	0.81801	down-regulates	0.81801	down-regulates
RPL26	0.818028	up-regulates	0.608724	up-regulates
FAM102B	0.81874	down-regulates	0.921225	up-regulates
UBE2L3	0.818862	down-regulates	0.246297	down-regulates
DDX21	0.819444	down-regulates	0.692615	down-regulates
SHOC2	0.819556	up-regulates	0.95285	down-regulates
NCOA4	0.819642	down-regulates	0.990995	down-regulates
TELO2	0.820088	down-regulates	0.820088	up-regulates
RBM42	0.821039	up-regulates	0.0400209	up-regulates	group3 - BA over-activated
ATP11B	0.821223	down-regulates	0.821223	up-regulates
SNRPB	0.821223	down-regulates	0.821223	up-regulates
CUL3	0.822314	down-regulates	0.017708	down-regulates	group1 - BA under-activated
LYRM4	0.822443	down-regulates	0.914057	down-regulates
SEC13	0.823206	down-regulates	0.823206	up-regulates
TIMM10	0.823476	down-regulates	0.520569	up-regulates
RFC1	0.823803	down-regulates	0.823803	up-regulates
WDR61	0.824088	down-regulates	0.328226	down-regulates
NUP88	0.824498	up-regulates	0.824498	up-regulates
COX11	0.824604	up-regulates	0.824604	up-regulates
RPSA	0.82465	down-regulates	0.398203	down-regulates
CALR	0.82493	down-regulates	0.751588	up-regulates
NPM1	0.825036	down-regulates	0.825036	up-regulates
TADA1	0.825166	down-regulates	0.825166	down-regulates
RPS20	0.826332	down-regulates	0.826332	down-regulates
DCTN4	0.827345	down-regulates	0.495465	up-regulates
MRPL50	0.827494	down-regulates	0.933359	down-regulates
RNPS1	0.828715	down-regulates	0.828715	up-regulates
CWC22	0.828718	down-regulates	0.828718	up-regulates
PHF12	0.829502	down-regulates	0.829502	down-regulates
GCLC	0.829707	down-regulates	0.901944	down-regulates
TEX10	0.831448	up-regulates	0.831448	down-regulates
CWC25	0.832044	down-regulates	0.832044	down-regulates
ORC1	0.832177	down-regulates	0.501255	up-regulates
BUD23	0.833017	down-regulates	0.833017	down-regulates
TRAIP	0.833367	up-regulates	0.833367	up-regulates
DDX52	0.833848	down-regulates	0.833848	up-regulates
NDUFA2	0.834581	up-regulates	0.592857	up-regulates
SNAPC5	0.835383	down-regulates	0.407289	up-regulates
MRPL34	0.835447	up-regulates	0.537087	up-regulates
MRPL32	0.835602	down-regulates	0.828706	down-regulates
POP5	0.835957	down-regulates	0.684418	up-regulates
RPUSD3	0.836113	up-regulates	0.836113	up-regulates
KLHL11	0.836162	down-regulates	0.836162	down-regulates
PRPF3	0.836186	up-regulates	0.190711	up-regulates
PDCD5	0.836769	down-regulates	0.760221	down-regulates
POLR1D	0.83696	up-regulates	0.83696	up-regulates
RPL23	0.837125	up-regulates	0.837125	up-regulates
INTS14	0.837645	up-regulates	0.189699	up-regulates
BTF3	0.837761	up-regulates	0.837761	up-regulates
PRPF4B	0.83783	down-regulates	0.209544	up-regulates
TSPYL5	0.83874	up-regulates	0.333603	down-regulates
RPL26L1	0.838807	down-regulates	0.657391	up-regulates
SRFBP1	0.839402	down-regulates	0.758376	up-regulates
PYURF	0.839418	down-regulates	0.839418	up-regulates
GTF3C3	0.839615	down-regulates	0.867774	down-regulates
RPL27A	0.840062	down-regulates	0.840062	down-regulates
SUPT16H	0.840922	down-regulates	0.840922	down-regulates
ABCE1	0.840979	down-regulates	0.649723	up-regulates
MAT2A	0.841137	down-regulates	0.171009	up-regulates
GPN1	0.841756	down-regulates	0.841756	up-regulates
GART	0.841957	down-regulates	0.841957	down-regulates
GTF2H2C	0.842141	down-regulates	0.842141	up-regulates
BGLAP	0.842173	up-regulates	0.842173	up-regulates
ABCB7	0.842538	up-regulates	0.815853	up-regulates
SMC4	0.842575	up-regulates	0.842575	up-regulates
SLBP	0.843243	up-regulates	0.541838	up-regulates
PRPF38A	0.843817	down-regulates	0.793126	up-regulates
PNO1	0.844239	down-regulates	0.970937	up-regulates
NRDE2	0.844311	down-regulates	0.88931	up-regulates
UBE2I	0.844619	down-regulates	0.693655	up-regulates
UBE3C	0.844622	down-regulates	0.576211	up-regulates
NOP14	0.844804	down-regulates	0.619023	up-regulates
GAR1	0.844895	down-regulates	0.95769	down-regulates
NFKBIE	0.845036	down-regulates	0.944119	down-regulates
MED22	0.845389	up-regulates	0.80178	down-regulates
SFSWAP	0.845629	down-regulates	0.21873	up-regulates
HNRNPC	0.8458	down-regulates	0.611684	up-regulates
TTC1	0.845938	up-regulates	0.845938	up-regulates
TRNT1	0.845938	down-regulates	0.728104	up-regulates
NCAPH	0.846942	up-regulates	0.846942	up-regulates
DDX54	0.848206	down-regulates	0.848206	down-regulates
SNRPE	0.848792	down-regulates	0.848792	up-regulates
GTF2H2	0.849426	down-regulates	0.849426	up-regulates
RPL37A	0.849623	down-regulates	0.849623	up-regulates
CPSF1	0.850175	down-regulates	0.850175	down-regulates
SMARCE1	0.850805	down-regulates	0.38343	down-regulates
FCF1	0.851161	up-regulates	0.851161	up-regulates
POLD3	0.851647	down-regulates	0.510001	up-regulates
SMG6	0.851778	down-regulates	0.903265	down-regulates
GPN2	0.851793	down-regulates	0.637124	up-regulates
PTPN1	0.852453	down-regulates	0.852453	up-regulates
KIF18B	0.852753	down-regulates	0.885846	up-regulates
FBL	0.852814	down-regulates	0.852814	down-regulates
INTS9	0.852926	up-regulates	0.267696	up-regulates
NUF2	0.852978	up-regulates	0.852978	up-regulates
CDC7	0.853133	up-regulates	0.833689	up-regulates
RRP9	0.853149	up-regulates	0.853149	down-regulates
DNAJC9	0.853651	up-regulates	0.853651	up-regulates
SPOUT1	0.853876	up-regulates	0.853876	down-regulates
HSCB	0.854177	up-regulates	0.713648	up-regulates
PCNA	0.855384	up-regulates	0.231021	up-regulates
LIN54	0.855471	down-regulates	0.302226	up-regulates
WBP1L	0.855566	down-regulates	0.855566	down-regulates
EIF1AX	0.855609	down-regulates	0.775433	up-regulates
SDR39U1	0.855824	down-regulates	0.775838	up-regulates
RRP7A	0.856075	down-regulates	0.74802	down-regulates
KANSL2	0.856386	up-regulates	0.856386	down-regulates
EHMT2	0.856447	up-regulates	0.856447	down-regulates
RPL30	0.856541	down-regulates	0.856541	down-regulates
EIF1AD	0.856544	down-regulates	0.878036	up-regulates
GNL3	0.856899	up-regulates	0.856899	down-regulates
RNF113A	0.858222	down-regulates	0.858222	up-regulates
RCC1	0.858231	up-regulates	0.6728	up-regulates
IPO7	0.858566	down-regulates	0.858566	down-regulates
MED11	0.858904	down-regulates	0.858904	up-regulates
RBX1	0.859344	down-regulates	0.546051	up-regulates
RPS16	0.859564	up-regulates	0.799756	up-regulates
CCNL1	0.860539	down-regulates	0.760522	up-regulates
C19orf53	0.860907	down-regulates	0.843038	up-regulates
PLRG1	0.861398	up-regulates	0.861398	up-regulates
GTPBP4	0.862133	up-regulates	0.862133	up-regulates
CHTF8	0.862646	up-regulates	0.862646	up-regulates
[truncated: 401 more rows]

## Sheet: Table S5
Table S5: Predicted dysfunction of pathways in BA.
Reported are differentially activated pathways (column 1).
For each pathway, indicated are the hyper-geometric q-value of this enrichment (column 2) and the category of the factors (column 3).
Enriched pathway	Enrichment q-value	Category
REACTOME_CLASS_I_MHC_MEDIATED_ANTIGEN_PROCESSING_PRESENTATION	3.01e-06	Factors whose perturbation downregulates the BA-Down geneset
REACTOME_ADAPTIVE_IMMUNE_SYSTEM	1.19e-05	Factors whose perturbation downregulates the BA-Down geneset
REACTOME_ANTIGEN_PROCESSING_UBIQUITINATION_PROTEASOME_DEGRADATION	1.19e-05	Factors whose perturbation downregulates the BA-Down geneset
REACTOME_NEDDYLATION	0.000122	Factors whose perturbation downregulates the BA-Down geneset
REACTOME_KEAP1_NFE2L2_PATHWAY	0.000285	Factors whose perturbation downregulates the BA-Down geneset
REACTOME_INNATE_IMMUNE_SYSTEM	0.000771	Factors whose perturbation downregulates the BA-Down geneset
REACTOME_DEGRADATION_OF_DVL	0.00121	Factors whose perturbation downregulates the BA-Down geneset
REACTOME_DECTIN_1_MEDIATED_NONCANONICAL_NF_KB_SIGNALING	0.00121	Factors whose perturbation downregulates the BA-Down geneset
REACTOME_VIRAL_INFECTION_PATHWAYS	0.00121	Factors whose perturbation downregulates the BA-Down geneset
REACTOME_CELLULAR_RESPONSE_TO_CHEMICAL_STRESS	0.00121	Factors whose perturbation downregulates the BA-Down geneset
REACTOME_COPII_MEDIATED_VESICLE_TRANSPORT	1.74e-05	Factors whose perturbation downregulates the BA-Up geneset
REACTOME_ER_TO_GOLGI_ANTEROGRADE_TRANSPORT	1.74e-05	Factors whose perturbation downregulates the BA-Up geneset
REACTOME_MEMBRANE_TRAFFICKING	1.74e-05	Factors whose perturbation downregulates the BA-Up geneset
REACTOME_TRANSPORT_TO_THE_GOLGI_AND_SUBSEQUENT_MODIFICATION	2.8e-05	Factors whose perturbation downregulates the BA-Up geneset
REACTOME_VESICLE_MEDIATED_TRANSPORT	3.45e-05	Factors whose perturbation downregulates the BA-Up geneset
REACTOME_ASPARAGINE_N_LINKED_GLYCOSYLATION	0.000339	Factors whose perturbation downregulates the BA-Up geneset
REACTOME_IRE1ALPHA_ACTIVATES_CHAPERONES	0.00608	Factors whose perturbation downregulates the BA-Up geneset
REACTOME_POST_TRANSLATIONAL_PROTEIN_MODIFICATION	0.00672	Factors whose perturbation downregulates the BA-Up geneset
REACTOME_MRNA_SPLICING	0.0182	Factors whose perturbation downregulates the BA-Up geneset
REACTOME_RAB_GEFS_EXCHANGE_GTP_FOR_GDP_ON_RABS	0.0227	Factors whose perturbation downregulates the BA-Up geneset
REACTOME_METABOLISM_OF_RNA	8.08e-09	Factors whose perturbation upregulates the BA-Down geneset
REACTOME_MRNA_SPLICING	2.53e-08	Factors whose perturbation upregulates the BA-Down geneset
REACTOME_PROCESSING_OF_CAPPED_INTRON_CONTAINING_PRE_MRNA	1.27e-07	Factors whose perturbation upregulates the BA-Down geneset
REACTOME_DEADENYLATION_DEPENDENT_MRNA_DECAY	0.00203	Factors whose perturbation upregulates the BA-Down geneset
REACTOME_RNA_POLYMERASE_II_TRANSCRIPTION	0.00371	Factors whose perturbation upregulates the BA-Down geneset
REACTOME_TP53_REGULATES_TRANSCRIPTION_OF_ADDITIONAL_CELL_CYCLE_GENES_WHOSE_EXACT_ROLE_IN_THE_P53_PATHWAY_REMAIN_UNCERTAIN	0.0193	Factors whose perturbation upregulates the BA-Down geneset
REACTOME_DEADENYLATION_OF_MRNA	0.0236	Factors whose perturbation upregulates the BA-Down geneset
REACTOME_M_DECAY_DEGRADATION_OF_MATERNAL_MRNAS_BY_MATERNALLY_STORED_FACTORS	0.0354	Factors whose perturbation upregulates the BA-Down geneset
REACTOME_SEPARATION_OF_SISTER_CHROMATIDS	0.0354	Factors whose perturbation upregulates the BA-Down geneset
